# Supplementary material for: Celastrol Alleviates Autoimmune Hepatitis Through the PI3K/AKT Signaling Pathway Based on Network Pharmacology and Experiments
Source: Front Pharmacol. 2022 Mar 10;13:816350. doi: 10.3389/fphar.2022.816350 (PMC8960436; doi:10.3389/fphar.2022.816350)
Supplement: Supplementary file 1 [file DataSheet3.ZIP]

Archive with 23 entries (17 files):
- source data -1/
- source data -1/cytoscape/
- source data -1/cytoscape/82 potential targers string_interactions.tsv
- source data -1/cytoscape/string_hires_image (String ).png
- source data -1/docking/
- source data -1/docking/AKT1.jpg
- source data -1/docking/HRAS.jpg
- source data -1/docking/MAPK1.jpg
- source data -1/docking/PIK3R1.jpg
- source data -1/docking/SRC.jpg
- source data -1/Enrichment analysis/
- source data -1/Enrichment analysis/GO-BP metascape_result.txwd6cjeg.xlsx
- source data -1/Enrichment analysis/GO-CC metascape_result.tc_zwyxro.xlsx
- source data -1/Enrichment analysis/GO-MF metascape_result.t28rl81aw.xlsx
- source data -1/Enrichment analysis/KEGG-1 metascape_result.taligrzsb (1).xlsx
- source data -1/Enrichment analysis/KEGG-2 metascape_result.t7625g896.xlsx
- source data -1/liver enzymes/
- source data -1/liver enzymes/ALT-AST.xlsx
- source data -1/Venn/
- source data -1/Venn/data from pharmMapper2.xlsx
- source data -1/Venn/data from TCMSP.xlsx
- source data -1/Venn/GeneCards-AIH.xlsx
- source data -1/Venn/potential targets of Celastrol.xlsx
