# Supplementary material for: Celastrol Alleviates Autoimmune Hepatitis Through the PI3K/AKT Signaling Pathway Based on Network Pharmacology and Experiments
Source: Front Pharmacol. 2022 Mar 10;13:816350. doi: 10.3389/fphar.2022.816350 (PMC8960436; doi:10.3389/fphar.2022.816350)
Supplement: Supplementary file 1 [file DataSheet3.ZIP › source data -1/cytoscape/82 potential targers string_interactions.tsv]

#node1	node2	node1_string_id	node2_string_id	neighborhood_on_chromosome	gene_fusion	phylogenetic_cooccurrence	homology	coexpression	experimentally_determined_interaction	database_annotated	automated_textmining	combined_score
ACADM	PPARA	9606.ENSP00000359871	9606.ENSP00000385523	0	0	0	0	0.063	0	0.900	0.794	0.979
AKT1	MAPK1	9606.ENSP00000451828	9606.ENSP00000215832	0	0	0.304	0.592	0.066	0.146	0.800	0.948	0.905
AKT1	IL2	9606.ENSP00000451828	9606.ENSP00000226730	0	0	0	0	0	0	0.900	0.793	0.978
AKT1	CCND1	9606.ENSP00000451828	9606.ENSP00000227507	0	0	0	0	0.061	0	0	0.941	0.943
AKT1	MAPK14	9606.ENSP00000451828	9606.ENSP00000229795	0	0	0.303	0.623	0.082	0.715	0.600	0.858	0.931
AKT1	RAF1	9606.ENSP00000451828	9606.ENSP00000251849	0	0	0	0.581	0	0.695	0.900	0.879	0.979
AKT1	NOS3	9606.ENSP00000451828	9606.ENSP00000297494	0	0	0	0	0.049	0.693	0.900	0.970	0.999
AKT1	BCL2L1	9606.ENSP00000451828	9606.ENSP00000302564	0	0	0	0	0.073	0.320	0.900	0.902	0.993
AKT1	IGF1	9606.ENSP00000451828	9606.ENSP00000302665	0	0	0	0	0	0.262	0	0.948	0.960
AKT1	INSR	9606.ENSP00000451828	9606.ENSP00000303830	0	0	0	0.559	0.052	0.288	0.900	0.677	0.948
AKT1	CASP3	9606.ENSP00000451828	9606.ENSP00000311032	0	0	0	0	0.055	0.393	0	0.950	0.969
AKT1	HSP90AA1	9606.ENSP00000451828	9606.ENSP00000335153	0	0	0	0	0.061	0.806	0.900	0.920	0.998
AKT1	LCK	9606.ENSP00000451828	9606.ENSP00000337825	0	0	0.371	0.558	0.050	0	0.900	0.641	0.939
AKT1	PTPN11	9606.ENSP00000451828	9606.ENSP00000340944	0	0	0	0	0.088	0.160	0.900	0.727	0.976
AKT1	PIK3CG	9606.ENSP00000451828	9606.ENSP00000352121	0	0	0	0	0.063	0.174	0.900	0.771	0.979
AKT1	XIAP	9606.ENSP00000451828	9606.ENSP00000360242	0	0	0	0	0	0.704	0	0.721	0.913
AKT1	JUN	9606.ENSP00000451828	9606.ENSP00000360266	0	0	0	0	0	0.072	0	0.910	0.913
AKT1	SRC	9606.ENSP00000451828	9606.ENSP00000362680	0	0	0.391	0.562	0.097	0.546	0.900	0.960	0.978
AKT1	AKT2	9606.ENSP00000451828	9606.ENSP00000375892	0	0	0.446	0.981	0.064	0.832	0.900	0.911	0.983
AKT1	GRB2	9606.ENSP00000451828	9606.ENSP00000376345	0	0	0	0	0.083	0.165	0.900	0.864	0.988
AKT1	JAK3	9606.ENSP00000451828	9606.ENSP00000391676	0	0	0	0.584	0.050	0	0.900	0.599	0.924
AKT1	ESR1	9606.ENSP00000451828	9606.ENSP00000405330	0	0	0	0	0.055	0.407	0.900	0.867	0.991
AKT1	HRAS	9606.ENSP00000451828	9606.ENSP00000407586	0	0	0	0	0.076	0.160	0	0.883	0.901
AKT1	PIK3R1	9606.ENSP00000451828	9606.ENSP00000428056	0	0	0	0	0.062	0.447	0.900	0.835	0.990
AKT1	SOD2	9606.ENSP00000451828	9606.ENSP00000446252	0	0	0	0	0	0	0.900	0.745	0.973
AKT1	VEGFA	9606.ENSP00000451828	9606.ENSP00000478570	0	0	0	0	0.063	0.342	0	0.950	0.966
AKT1	MYC	9606.ENSP00000451828	9606.ENSP00000479618	0	0	0	0	0.052	0.156	0.900	0.915	0.992
AKT2	NOS3	9606.ENSP00000375892	9606.ENSP00000297494	0	0	0	0	0.049	0.065	0.900	0.326	0.932
AKT2	INSR	9606.ENSP00000375892	9606.ENSP00000303830	0	0	0	0.560	0.052	0.190	0.900	0.628	0.938
AKT2	HSP90AA1	9606.ENSP00000375892	9606.ENSP00000335153	0	0	0	0	0.061	0.713	0.900	0.428	0.982
AKT2	LCK	9606.ENSP00000375892	9606.ENSP00000337825	0	0	0.372	0.561	0.050	0	0.900	0.217	0.922
AKT2	PIK3CG	9606.ENSP00000375892	9606.ENSP00000352121	0	0	0	0	0.063	0.174	0.900	0.594	0.964
AKT2	PIK3R1	9606.ENSP00000375892	9606.ENSP00000428056	0	0	0	0	0.069	0.102	0.900	0.665	0.968
ALB	TIMP1	9606.ENSP00000295897	9606.ENSP00000218388	0	0	0	0	0	0	0.900	0.587	0.956
ALB	TGFB1	9606.ENSP00000295897	9606.ENSP00000221930	0	0	0	0	0	0	0.900	0.611	0.959
ALB	TTR	9606.ENSP00000295897	9606.ENSP00000237014	0	0	0	0	0.295	0.104	0	0.898	0.930
ALB	TGFB2	9606.ENSP00000295897	9606.ENSP00000355896	0	0	0	0	0	0	0.900	0.255	0.922
ALB	NR1H4	9606.ENSP00000295897	9606.ENSP00000447149	0	0	0	0	0.232	0.074	0.900	0.420	0.953
ALB	F2	9606.ENSP00000295897	9606.ENSP00000308541	0	0	0	0	0.624	0.043	0	0.897	0.960
ALB	IGF1	9606.ENSP00000295897	9606.ENSP00000302665	0	0	0	0	0.081	0	0.900	0.747	0.974
ALB	SERPINA1	9606.ENSP00000295897	9606.ENSP00000416066	0	0	0	0	0.292	0	0.900	0.789	0.983
ALB	VEGFA	9606.ENSP00000295897	9606.ENSP00000478570	0	0	0	0	0.062	0	0.900	0.871	0.986
ANXA5	CASP3	9606.ENSP00000296511	9606.ENSP00000311032	0	0	0	0	0	0	0	0.923	0.923
BAX	MAPK8	9606.ENSP00000293288	9606.ENSP00000378974	0	0	0	0	0	0.053	0.900	0.525	0.951
BAX	BCL2L1	9606.ENSP00000293288	9606.ENSP00000302564	0	0	0	0.643	0.047	0.982	0.900	0.677	0.998
BCL2L1	MAPK1	9606.ENSP00000302564	9606.ENSP00000215832	0	0	0	0	0	0	0.900	0.786	0.977
BCL2L1	XIAP	9606.ENSP00000302564	9606.ENSP00000360242	0	0	0	0	0.053	0.083	0	0.894	0.900
BCL2L1	CFLAR	9606.ENSP00000302564	9606.ENSP00000312455	0	0	0	0	0.055	0.387	0	0.877	0.923
BCL2L1	CASP3	9606.ENSP00000302564	9606.ENSP00000311032	0	0	0	0	0	0.168	0	0.927	0.937
BCL2L1	MAPK8	9606.ENSP00000302564	9606.ENSP00000378974	0	0	0	0	0	0.519	0.800	0.869	0.986
BTK	ZAP70	9606.ENSP00000483570	9606.ENSP00000264972	0	0	0	0.688	0.169	0.064	0.900	0.668	0.932
BTK	LCK	9606.ENSP00000483570	9606.ENSP00000337825	0	0	0	0.868	0.112	0	0.900	0.600	0.914
BTK	JUN	9606.ENSP00000483570	9606.ENSP00000360266	0	0	0	0	0	0.079	0.900	0.405	0.940
BTK	SRC	9606.ENSP00000483570	9606.ENSP00000362680	0	0	0	0.850	0.062	0.315	0.900	0.935	0.939
BTK	SYK	9606.ENSP00000483570	9606.ENSP00000364907	0	0	0	0.656	0.305	0.321	0.900	0.907	0.964
BTK	WAS	9606.ENSP00000483570	9606.ENSP00000365891	0	0	0	0	0.429	0.460	0.900	0.700	0.989
BTK	JAK2	9606.ENSP00000483570	9606.ENSP00000371067	0	0	0	0.618	0.080	0	0.900	0.448	0.919
BTK	GRB2	9606.ENSP00000483570	9606.ENSP00000376345	0	0	0	0.679	0.062	0.351	0.900	0.586	0.945
BTK	MAPK8	9606.ENSP00000483570	9606.ENSP00000378974	0	0	0	0.568	0.061	0.115	0.900	0.480	0.927
BTK	ITK	9606.ENSP00000483570	9606.ENSP00000398655	0	0	0	0.947	0.062	0.305	0.900	0.758	0.931
BTK	HRAS	9606.ENSP00000483570	9606.ENSP00000407586	0	0	0	0	0.061	0.160	0.900	0.451	0.950
BTK	PIK3R1	9606.ENSP00000483570	9606.ENSP00000428056	0	0	0	0.544	0	0.085	0.900	0.297	0.916
CASP1	CASP3	9606.ENSP00000433138	9606.ENSP00000311032	0	0	0	0.658	0	0	0.900	0.831	0.928
CASP3	MAPK14	9606.ENSP00000311032	9606.ENSP00000229795	0	0	0	0	0.061	0.521	0.900	0.793	0.989
CASP3	MAPK8	9606.ENSP00000311032	9606.ENSP00000378974	0	0	0	0	0.055	0.294	0	0.863	0.901
CASP3	XIAP	9606.ENSP00000311032	9606.ENSP00000360242	0	0	0	0	0.061	0.947	0.900	0.937	0.999
CCND1	EGFR	9606.ENSP00000227507	9606.ENSP00000275493	0	0	0	0	0.200	0.157	0	0.886	0.917
CCND1	JAK2	9606.ENSP00000227507	9606.ENSP00000371067	0	0	0	0	0	0	0.900	0.622	0.960
CCND1	MYC	9606.ENSP00000227507	9606.ENSP00000479618	0	0	0	0	0.069	0	0	0.963	0.964
CCND1	JUN	9606.ENSP00000227507	9606.ENSP00000360266	0	0	0	0	0	0	0.900	0.862	0.985
CCND1	ESR1	9606.ENSP00000227507	9606.ENSP00000405330	0	0	0	0	0	0.384	0.900	0.858	0.990
CHIT1	ELANE	9606.ENSP00000356198	9606.ENSP00000466090	0	0	0	0	0.055	0	0.900	0.085	0.905
CHIT1	MMP9	9606.ENSP00000356198	9606.ENSP00000361405	0	0	0	0	0.116	0	0.900	0.278	0.930
CYP19A1	ESR1	9606.ENSP00000379683	9606.ENSP00000405330	0	0	0	0	0	0.085	0	0.960	0.962
CYP2C9	PTGS2	9606.ENSP00000260682	9606.ENSP00000356438	0	0	0	0	0.055	0	0.900	0.377	0.936
EGFR	MAPK1	9606.ENSP00000275493	9606.ENSP00000215832	0	0	0	0.577	0	0.472	0.900	0.887	0.965
EGFR	LCK	9606.ENSP00000275493	9606.ENSP00000337825	0	0	0	0.682	0	0.102	0.900	0.710	0.927
EGFR	JAK2	9606.ENSP00000275493	9606.ENSP00000371067	0	0	0	0.573	0	0.472	0.800	0.830	0.928
EGFR	ESR1	9606.ENSP00000275493	9606.ENSP00000405330	0	0	0	0	0	0.402	0	0.908	0.943
EGFR	MMP3	9606.ENSP00000275493	9606.ENSP00000299855	0	0	0	0	0.076	0	0.900	0.543	0.954
EGFR	SRC	9606.ENSP00000275493	9606.ENSP00000362680	0	0	0	0.671	0	0.484	0.900	0.954	0.963
EGFR	VEGFA	9606.ENSP00000275493	9606.ENSP00000478570	0	0	0	0	0.089	0	0.600	0.947	0.979
EGFR	STAT1	9606.ENSP00000275493	9606.ENSP00000354394	0	0	0	0	0.061	0.420	0.900	0.764	0.985
EGFR	HSP90AA1	9606.ENSP00000275493	9606.ENSP00000335153	0	0	0	0	0	0.487	0.900	0.817	0.989
EGFR	PIK3R1	9606.ENSP00000275493	9606.ENSP00000428056	0	0	0	0	0	0.882	0.900	0.581	0.994
EGFR	PTPN11	9606.ENSP00000275493	9606.ENSP00000340944	0	0	0	0	0	0.800	0.900	0.852	0.996
EGFR	HRAS	9606.ENSP00000275493	9606.ENSP00000407586	0	0	0	0	0.052	0.329	0.900	0.972	0.998
EGFR	GRB2	9606.ENSP00000275493	9606.ENSP00000376345	0	0	0	0	0	0.900	0.900	0.935	0.999
ELANE	MAPK1	9606.ENSP00000466090	9606.ENSP00000215832	0	0	0	0	0	0.053	0.900	0.397	0.937
ELANE	TTR	9606.ENSP00000466090	9606.ENSP00000237014	0	0	0	0	0.062	0	0.900	0.211	0.919
ELANE	MMP1	9606.ENSP00000466090	9606.ENSP00000322788	0	0	0	0	0.052	0	0.900	0.450	0.943
ELANE	SERPINA1	9606.ENSP00000466090	9606.ENSP00000416066	0	0	0	0	0.073	0.447	0	0.901	0.945
ESR1	MAPK1	9606.ENSP00000405330	9606.ENSP00000215832	0	0	0	0	0	0.399	0.900	0.570	0.971
ESR1	MAPK14	9606.ENSP00000405330	9606.ENSP00000229795	0	0	0	0	0	0.399	0.900	0.421	0.962
ESR1	NR3C1	9606.ENSP00000405330	9606.ENSP00000231509	0	0	0	0.660	0	0	0.900	0.751	0.925
ESR1	IGF1R	9606.ENSP00000405330	9606.ENSP00000268035	0	0	0	0	0	0.407	0.900	0.835	0.989
ESR1	NOS3	9606.ENSP00000405330	9606.ENSP00000297494	0	0	0	0	0	0.472	0.900	0.749	0.985
ESR1	IGF1	9606.ENSP00000405330	9606.ENSP00000302665	0	0	0	0	0.062	0	0.900	0.715	0.970
ESR1	HSP90AA1	9606.ENSP00000405330	9606.ENSP00000335153	0	0	0	0	0	0.474	0.900	0.633	0.979
ESR1	STAT1	9606.ENSP00000405330	9606.ENSP00000354394	0	0	0	0	0	0.448	0.900	0.458	0.967
ESR1	JUN	9606.ENSP00000405330	9606.ENSP00000360266	0	0	0	0	0	0.472	0.900	0.646	0.979
ESR1	SRC	9606.ENSP00000405330	9606.ENSP00000362680	0	0	0	0	0.061	0.520	0.900	0.803	0.990
ESR1	GRB2	9606.ENSP00000405330	9606.ENSP00000376345	0	0	0	0	0	0.322	0.900	0.418	0.957
ESR1	MAPK8	9606.ENSP00000405330	9606.ENSP00000378974	0	0	0	0	0	0	0.800	0.559	0.908
ESR1	PIK3R1	9606.ENSP00000405330	9606.ENSP00000428056	0	0	0	0	0.063	0.404	0.900	0.418	0.963
ESR1	MYC	9606.ENSP00000405330	9606.ENSP00000479618	0	0	0	0	0	0.442	0.900	0.721	0.983
F2	MAPK1	9606.ENSP00000308541	9606.ENSP00000215832	0	0	0	0	0	0.053	0.900	0.331	0.931
F2	RAF1	9606.ENSP00000308541	9606.ENSP00000251849	0	0	0	0	0	0.050	0.900	0.116	0.908
F2	IGF1	9606.ENSP00000308541	9606.ENSP00000302665	0	0	0	0	0.104	0	0.900	0.361	0.937
F2	PIK3R1	9606.ENSP00000308541	9606.ENSP00000428056	0	0	0	0	0	0	0.900	0.085	0.904
F2	PPARA	9606.ENSP00000308541	9606.ENSP00000385523	0	0	0	0	0.063	0	0.900	0.106	0.908
F2	HRAS	9606.ENSP00000308541	9606.ENSP00000407586	0	0	0	0	0	0.050	0.900	0.357	0.933
F2	SRC	9606.ENSP00000308541	9606.ENSP00000362680	0	0	0	0	0	0.050	0.900	0.608	0.959
FGFR1	GRB2	9606.ENSP00000393312	9606.ENSP00000376345	0	0	0	0	0	0.543	0.800	0.636	0.963
FGFR1	HRAS	9606.ENSP00000393312	9606.ENSP00000407586	0	0	0	0	0.064	0.186	0.900	0.716	0.975
FGFR1	PIK3R1	9606.ENSP00000393312	9606.ENSP00000428056	0	0	0	0	0	0.704	0.900	0.420	0.981
FLT1	SRC	9606.ENSP00000282397	9606.ENSP00000362680	0	0	0	0.657	0.058	0.161	0.900	0.569	0.930
FLT1	GRB2	9606.ENSP00000282397	9606.ENSP00000376345	0	0	0	0	0	0.524	0.900	0.427	0.970
FLT1	PIK3R1	9606.ENSP00000282397	9606.ENSP00000428056	0	0	0	0	0	0.719	0.900	0.187	0.975
FLT1	PTPN11	9606.ENSP00000282397	9606.ENSP00000340944	0	0	0	0	0.063	0.709	0.900	0.221	0.976
FLT1	VEGFA	9606.ENSP00000282397	9606.ENSP00000478570	0	0	0	0	0.061	0.556	0.900	0.984	0.999
GRB2	MAPK1	9606.ENSP00000376345	9606.ENSP00000215832	0	0	0	0	0.062	0.379	0.900	0.830	0.988
GRB2	IL2	9606.ENSP00000376345	9606.ENSP00000226730	0	0	0	0	0	0	0.900	0.473	0.945
GRB2	IGF1R	9606.ENSP00000376345	9606.ENSP00000268035	0	0	0	0	0.050	0.165	0.900	0.612	0.965
GRB2	IGF1	9606.ENSP00000376345	9606.ENSP00000302665	0	0	0	0	0	0	0.900	0.574	0.955
GRB2	INSR	9606.ENSP00000376345	9606.ENSP00000303830	0	0	0	0	0.050	0.459	0.900	0.411	0.965
GRB2	MET	9606.ENSP00000376345	9606.ENSP00000317272	0	0	0	0	0.052	0.472	0.900	0.575	0.975
GRB2	LCK	9606.ENSP00000376345	9606.ENSP00000337825	0	0	0	0.741	0	0.475	0.900	0.690	0.954
GRB2	PTPN11	9606.ENSP00000376345	9606.ENSP00000340944	0	0	0	0.633	0.095	0.829	0.900	0.959	0.989
GRB2	SRC	9606.ENSP00000376345	9606.ENSP00000362680	0	0	0	0.745	0.109	0.616	0.900	0.917	0.971
GRB2	SYK	9606.ENSP00000376345	9606.ENSP00000364907	0	0	0	0	0.061	0.443	0.900	0.696	0.982
GRB2	TEK	9606.ENSP00000376345	9606.ENSP00000369375	0	0	0	0	0.061	0.465	0.900	0.281	0.959
GRB2	JAK2	9606.ENSP00000376345	9606.ENSP00000371067	0	0	0	0	0	0.521	0.900	0.732	0.986
GRB2	VEGFA	9606.ENSP00000376345	9606.ENSP00000478570	0	0	0	0	0	0	0.900	0.510	0.948
GRB2	JAK3	9606.ENSP00000376345	9606.ENSP00000391676	0	0	0	0	0	0.261	0.900	0.406	0.952
GRB2	ITK	9606.ENSP00000376345	9606.ENSP00000398655	0	0	0	0.646	0	0.521	0.900	0.560	0.959
GRB2	PIK3R1	9606.ENSP00000376345	9606.ENSP00000428056	0	0	0	0	0	0.470	0.900	0.570	0.975
GRB2	HRAS	9606.ENSP00000376345	9606.ENSP00000407586	0	0	0	0	0.089	0.573	0.900	0.760	0.989
HMOX1	MAPK14	9606.ENSP00000216117	9606.ENSP00000229795	0	0	0	0	0	0	0.900	0.735	0.972
HMOX1	JUN	9606.ENSP00000216117	9606.ENSP00000360266	0	0	0	0	0	0	0.900	0.784	0.977
HRAS	MAPK1	9606.ENSP00000407586	9606.ENSP00000215832	0	0	0	0	0.113	0.262	0.900	0.784	0.984
HRAS	IL2	9606.ENSP00000407586	9606.ENSP00000226730	0	0	0	0	0	0	0.900	0.671	0.965
HRAS	RAF1	9606.ENSP00000407586	9606.ENSP00000251849	0	0	0	0	0.055	0.974	0.900	0.900	0.999
HRAS	IGF1R	9606.ENSP00000407586	9606.ENSP00000268035	0	0	0	0	0	0.160	0.900	0.699	0.972
HRAS	IGF1	9606.ENSP00000407586	9606.ENSP00000302665	0	0	0	0	0	0	0.900	0.603	0.958
HRAS	INSR	9606.ENSP00000407586	9606.ENSP00000303830	0	0	0	0	0	0.456	0.900	0.357	0.962
HRAS	MET	9606.ENSP00000407586	9606.ENSP00000317272	0	0	0	0	0	0.271	0.900	0.672	0.974
HRAS	HSP90AA1	9606.ENSP00000407586	9606.ENSP00000335153	0	0	0	0	0.055	0.052	0.900	0.640	0.963
HRAS	LCK	9606.ENSP00000407586	9606.ENSP00000337825	0	0	0	0	0	0.160	0.900	0.517	0.955
HRAS	PTPN11	9606.ENSP00000407586	9606.ENSP00000340944	0	0	0	0	0.086	0.186	0.900	0.790	0.982
HRAS	PIK3CG	9606.ENSP00000407586	9606.ENSP00000352121	0	0	0	0	0.061	0.973	0.900	0.526	0.998
HRAS	SRC	9606.ENSP00000407586	9606.ENSP00000362680	0	0	0	0	0.107	0.472	0.900	0.833	0.991
HRAS	TEK	9606.ENSP00000407586	9606.ENSP00000369375	0	0	0	0	0	0.082	0.900	0.325	0.932
HRAS	JAK2	9606.ENSP00000407586	9606.ENSP00000371067	0	0	0	0	0.055	0.160	0.900	0.790	0.981
HRAS	MAPK8	9606.ENSP00000407586	9606.ENSP00000378974	0	0	0	0	0.055	0.459	0.800	0.703	0.965
HRAS	JAK3	9606.ENSP00000407586	9606.ENSP00000391676	0	0	0	0	0.053	0.160	0.900	0.536	0.958
HRAS	MYC	9606.ENSP00000407586	9606.ENSP00000479618	0	0	0	0	0	0.083	0	0.903	0.908
HRAS	PIK3R1	9606.ENSP00000407586	9606.ENSP00000428056	0	0	0	0	0	0.555	0.900	0.739	0.987
HSP90AA1	MAPK1	9606.ENSP00000335153	9606.ENSP00000215832	0	0	0	0	0.060	0.524	0.900	0.605	0.979
HSP90AA1	MMP2	9606.ENSP00000335153	9606.ENSP00000219070	0	0	0	0	0	0.379	0	0.878	0.921
HSP90AA1	IL2	9606.ENSP00000335153	9606.ENSP00000226730	0	0	0	0	0	0	0.900	0.416	0.939
HSP90AA1	NR3C1	9606.ENSP00000335153	9606.ENSP00000231509	0	0	0	0	0	0.474	0.900	0.710	0.983
HSP90AA1	RAF1	9606.ENSP00000335153	9606.ENSP00000251849	0	0	0	0	0	0.590	0	0.798	0.913
HSP90AA1	NOS3	9606.ENSP00000335153	9606.ENSP00000297494	0	0	0	0	0.060	0.379	0.900	0.873	0.991
HSP90AA1	PIK3R1	9606.ENSP00000335153	9606.ENSP00000428056	0	0	0	0	0.061	0	0.900	0.232	0.921
HSP90AA1	PPARA	9606.ENSP00000335153	9606.ENSP00000385523	0	0	0	0	0	0.474	0.900	0.239	0.956
HSP90AA1	VEGFA	9606.ENSP00000335153	9606.ENSP00000478570	0	0	0	0	0	0.379	0.900	0.620	0.974
HSP90AA1	SRC	9606.ENSP00000335153	9606.ENSP00000362680	0	0	0	0	0	0.473	0.900	0.676	0.981
IGF1	MAPK1	9606.ENSP00000302665	9606.ENSP00000215832	0	0	0	0	0	0	0.900	0.638	0.962
IGF1	TIMP1	9606.ENSP00000302665	9606.ENSP00000218388	0	0	0	0	0	0	0.900	0.551	0.953
IGF1	MMP2	9606.ENSP00000302665	9606.ENSP00000219070	0	0	0	0	0.061	0	0.900	0.613	0.960
IGF1	TGFB1	9606.ENSP00000302665	9606.ENSP00000221930	0	0	0	0	0	0	0.900	0.705	0.969
IGF1	RAF1	9606.ENSP00000302665	9606.ENSP00000251849	0	0	0	0	0	0.262	0.900	0.422	0.953
IGF1	IGF1R	9606.ENSP00000302665	9606.ENSP00000268035	0	0	0	0	0	0.974	0.900	0.974	0.999
IGF1	SERPINA1	9606.ENSP00000302665	9606.ENSP00000416066	0	0	0	0	0.065	0	0.900	0.284	0.927
IGF1	PTPN11	9606.ENSP00000302665	9606.ENSP00000340944	0	0	0	0	0	0	0.900	0.473	0.945
IGF1	MMP1	9606.ENSP00000302665	9606.ENSP00000322788	0	0	0	0	0	0	0.900	0.481	0.945
IGF1	PIK3R1	9606.ENSP00000302665	9606.ENSP00000428056	0	0	0	0	0	0	0.900	0.473	0.945
IGF1	TGFB2	9606.ENSP00000302665	9606.ENSP00000355896	0	0	0	0	0	0	0.900	0.539	0.951
IGF1	SRC	9606.ENSP00000302665	9606.ENSP00000362680	0	0	0	0	0	0.262	0.900	0.811	0.984
IGF1	VEGFA	9606.ENSP00000302665	9606.ENSP00000478570	0	0	0	0	0	0	0.900	0.936	0.993
IGF1	INSR	9606.ENSP00000302665	9606.ENSP00000303830	0	0	0	0	0	0.971	0.800	0.663	0.997
IGF1R	MAPK1	9606.ENSP00000268035	9606.ENSP00000215832	0	0	0	0.570	0	0.146	0.900	0.638	0.934
IGF1R	RAF1	9606.ENSP00000268035	9606.ENSP00000251849	0	0	0	0.586	0.055	0	0.900	0.562	0.923
IGF1R	VEGFA	9606.ENSP00000268035	9606.ENSP00000478570	0	0	0	0	0	0	0.600	0.796	0.915
IGF1R	SRC	9606.ENSP00000268035	9606.ENSP00000362680	0	0	0	0.711	0	0.408	0.900	0.835	0.953
IGF1R	PTPN11	9606.ENSP00000268035	9606.ENSP00000340944	0	0	0	0	0.062	0.456	0.900	0.440	0.967
IGF1R	PIK3R1	9606.ENSP00000268035	9606.ENSP00000428056	0	0	0	0	0.049	0.586	0.900	0.546	0.979
IGF1R	INSR	9606.ENSP00000268035	9606.ENSP00000303830	0	0	0	0.957	0.062	0.974	0.800	0.869	0.994
IL2	MAPK1	9606.ENSP00000226730	9606.ENSP00000215832	0	0	0	0	0	0	0.900	0.559	0.954
IL2	PIK3R1	9606.ENSP00000226730	9606.ENSP00000428056	0	0	0	0	0	0	0.900	0.232	0.919
IL2	MAPK14	9606.ENSP00000226730	9606.ENSP00000229795	0	0	0	0	0	0	0.900	0.440	0.941
IL2	SYK	9606.ENSP00000226730	9606.ENSP00000364907	0	0	0	0	0	0	0.900	0.559	0.954
IL2	JAK2	9606.ENSP00000226730	9606.ENSP00000371067	0	0	0	0	0	0	0.900	0.561	0.954
IL2	STAT1	9606.ENSP00000226730	9606.ENSP00000354394	0	0	0	0	0	0	0.900	0.672	0.965
IL2	PTPN11	9606.ENSP00000226730	9606.ENSP00000340944	0	0	0	0	0	0	0.900	0.694	0.968
IL2	LCK	9606.ENSP00000226730	9606.ENSP00000337825	0	0	0	0	0	0	0.900	0.710	0.969
IL2	JUN	9606.ENSP00000226730	9606.ENSP00000360266	0	0	0	0	0	0.313	0.900	0.621	0.971
IL2	MAPK8	9606.ENSP00000226730	9606.ENSP00000378974	0	0	0	0	0	0	0.900	0.769	0.975
IL2	JAK3	9606.ENSP00000226730	9606.ENSP00000391676	0	0	0	0	0	0	0.900	0.824	0.981
INSR	PTPN11	9606.ENSP00000303830	9606.ENSP00000340944	0	0	0	0	0.062	0.456	0.900	0.247	0.956
INSR	PIK3R1	9606.ENSP00000303830	9606.ENSP00000428056	0	0	0	0	0.061	0.472	0.900	0.492	0.971
ITK	ZAP70	9606.ENSP00000398655	9606.ENSP00000264972	0	0	0	0.675	0.684	0.064	0.900	0.751	0.975
ITK	LCK	9606.ENSP00000398655	9606.ENSP00000337825	0	0	0	0.856	0.409	0.379	0.900	0.866	0.965
ITK	SRC	9606.ENSP00000398655	9606.ENSP00000362680	0	0	0	0.838	0.051	0.294	0.900	0.763	0.936
ITK	SYK	9606.ENSP00000398655	9606.ENSP00000364907	0	0	0	0.665	0.208	0.064	0.900	0.662	0.936
JAK2	MAPK1	9606.ENSP00000371067	9606.ENSP00000215832	0	0	0	0.606	0.064	0.146	0.900	0.644	0.934
JAK2	RAF1	9606.ENSP00000371067	9606.ENSP00000251849	0	0	0	0.581	0.055	0.521	0.900	0.600	0.962
JAK2	LCK	9606.ENSP00000371067	9606.ENSP00000337825	0	0	0	0.666	0.055	0	0.900	0.473	0.916
JAK2	PTPN11	9606.ENSP00000371067	9606.ENSP00000340944	0	0	0	0	0.062	0.525	0.900	0.849	0.992
JAK2	PIK3CG	9606.ENSP00000371067	9606.ENSP00000352121	0	0	0	0	0.108	0.124	0.900	0.317	0.939
JAK2	STAT1	9606.ENSP00000371067	9606.ENSP00000354394	0	0	0	0	0.096	0.432	0.900	0.973	0.998
JAK2	SRC	9606.ENSP00000371067	9606.ENSP00000362680	0	0	0	0.636	0.061	0.421	0.900	0.851	0.959
JAK2	JAK3	9606.ENSP00000371067	9606.ENSP00000391676	0	0	0	0.943	0	0.328	0.900	0.872	0.933
JAK2	PIK3R1	9606.ENSP00000371067	9606.ENSP00000428056	0	0	0	0	0.073	0.472	0.900	0.365	0.964
JAK3	MAPK1	9606.ENSP00000391676	9606.ENSP00000215832	0	0	0	0.597	0.064	0.146	0.900	0.479	0.929
JAK3	MAPK14	9606.ENSP00000391676	9606.ENSP00000229795	0	0	0	0.597	0.062	0.146	0.900	0.306	0.922
JAK3	LCK	9606.ENSP00000391676	9606.ENSP00000337825	0	0	0	0.678	0.107	0.379	0.900	0.559	0.950
JAK3	PTPN11	9606.ENSP00000391676	9606.ENSP00000340944	0	0	0	0	0.062	0.267	0.900	0.631	0.971
JAK3	STAT1	9606.ENSP00000391676	9606.ENSP00000354394	0	0	0	0	0.061	0.124	0.900	0.852	0.986
JAK3	SYK	9606.ENSP00000391676	9606.ENSP00000364907	0	0	0	0.646	0.088	0.064	0.900	0.552	0.924
JAK3	MAPK8	9606.ENSP00000391676	9606.ENSP00000378974	0	0	0	0.569	0.062	0.115	0.900	0.566	0.931
JAK3	PIK3R1	9606.ENSP00000391676	9606.ENSP00000428056	0	0	0	0	0	0.438	0.900	0.195	0.950
JUN	MAPK1	9606.ENSP00000360266	9606.ENSP00000215832	0	0	0	0	0	0.411	0.900	0.952	0.996
JUN	TGFB1	9606.ENSP00000360266	9606.ENSP00000221930	0	0	0	0	0.061	0	0.900	0.510	0.949
JUN	MAPK14	9606.ENSP00000360266	9606.ENSP00000229795	0	0	0	0	0	0.471	0.900	0.918	0.995
JUN	NR3C1	9606.ENSP00000360266	9606.ENSP00000231509	0	0	0	0	0	0.472	0.900	0.739	0.985
JUN	PPARG	9606.ENSP00000360266	9606.ENSP00000287820	0	0	0	0	0	0.144	0.900	0.533	0.956
JUN	NOS3	9606.ENSP00000360266	9606.ENSP00000297494	0	0	0	0	0	0	0.900	0.542	0.952
JUN	TGFB2	9606.ENSP00000360266	9606.ENSP00000355896	0	0	0	0	0	0	0.900	0.295	0.926
JUN	NR1H3	9606.ENSP00000360266	9606.ENSP00000477707	0	0	0	0	0.061	0.082	0.900	0.249	0.926
JUN	PPARA	9606.ENSP00000360266	9606.ENSP00000385523	0	0	0	0	0	0.082	0.900	0.385	0.938
JUN	SYK	9606.ENSP00000360266	9606.ENSP00000364907	0	0	0	0	0	0.072	0.900	0.497	0.949
JUN	SRC	9606.ENSP00000360266	9606.ENSP00000362680	0	0	0	0	0.065	0.079	0.800	0.850	0.970
JUN	VEGFA	9606.ENSP00000360266	9606.ENSP00000478570	0	0	0	0	0.066	0.261	0.900	0.794	0.983
JUN	MYC	9606.ENSP00000360266	9606.ENSP00000479618	0	0	0	0	0.063	0.379	0.900	0.878	0.992
JUN	MAPK8	9606.ENSP00000360266	9606.ENSP00000378974	0	0	0	0	0	0.788	0.900	0.985	0.999
LCK	MAPK1	9606.ENSP00000337825	9606.ENSP00000215832	0	0	0.281	0.615	0	0.446	0.900	0.552	0.958
LCK	MAPK14	9606.ENSP00000337825	9606.ENSP00000229795	0	0	0.226	0.626	0	0.146	0.900	0.364	0.927
LCK	ZAP70	9606.ENSP00000337825	9606.ENSP00000264972	0	0	0	0.751	0.534	0.472	0.900	0.964	0.979
LCK	SRC	9606.ENSP00000337825	9606.ENSP00000362680	0	0	0.438	0.953	0	0	0.900	0.900	0.906
LCK	MAPK8	9606.ENSP00000337825	9606.ENSP00000378974	0	0	0.338	0.569	0.061	0.115	0.900	0.538	0.939
LCK	PTPN11	9606.ENSP00000337825	9606.ENSP00000340944	0	0	0	0.553	0.062	0.383	0.900	0.585	0.953
LCK	SYK	9606.ENSP00000337825	9606.ENSP00000364907	0	0	0	0.762	0.096	0.492	0.900	0.763	0.959
LCK	PIK3R1	9606.ENSP00000337825	9606.ENSP00000428056	0	0	0	0	0	0.460	0.900	0.357	0.962
LCK	STAT1	9606.ENSP00000337825	9606.ENSP00000354394	0	0	0	0	0	0.393	0.900	0.456	0.964
MAPK1	TTR	9606.ENSP00000215832	9606.ENSP00000237014	0	0	0	0	0	0	0.900	0.185	0.915
MAPK1	MET	9606.ENSP00000215832	9606.ENSP00000317272	0	0	0	0.589	0.059	0.146	0.900	0.481	0.929
MAPK1	TGFB1	9606.ENSP00000215832	9606.ENSP00000221930	0	0	0	0	0.049	0.078	0.900	0.445	0.944
MAPK1	MAPK8	9606.ENSP00000215832	9606.ENSP00000378974	0	0	0.386	0.886	0.081	0.384	0.900	0.980	0.947
MAPK1	PPARA	9606.ENSP00000215832	9606.ENSP00000385523	0	0	0	0	0	0.399	0.900	0.264	0.951
MAPK1	NR3C1	9606.ENSP00000215832	9606.ENSP00000231509	0	0	0	0	0	0.399	0.900	0.413	0.961
MAPK1	SRC	9606.ENSP00000215832	9606.ENSP00000362680	0	0	0.311	0.626	0.061	0.416	0.900	0.871	0.963
MAPK1	RAF1	9606.ENSP00000215832	9606.ENSP00000251849	0	0	0	0.587	0.064	0.447	0.900	0.888	0.964
MAPK1	STAT1	9606.ENSP00000215832	9606.ENSP00000354394	0	0	0	0	0.060	0.263	0.900	0.649	0.972
MAPK1	MYC	9606.ENSP00000215832	9606.ENSP00000479618	0	0	0	0	0	0.379	0.900	0.798	0.986
MAPK1	PTPN11	9606.ENSP00000215832	9606.ENSP00000340944	0	0	0	0	0.099	0.260	0.900	0.832	0.987
MAPK14	TEK	9606.ENSP00000229795	9606.ENSP00000369375	0	0	0	0.585	0	0.084	0.900	0.257	0.913
MAPK14	SYK	9606.ENSP00000229795	9606.ENSP00000364907	0	0	0	0.574	0.061	0.146	0.900	0.507	0.930
MAPK14	NR3C1	9606.ENSP00000229795	9606.ENSP00000231509	0	0	0	0	0	0.073	0.900	0.347	0.934
MAPK14	SRC	9606.ENSP00000229795	9606.ENSP00000362680	0	0	0.254	0.627	0	0.146	0.900	0.765	0.941
MAPK14	MAPK8	9606.ENSP00000229795	9606.ENSP00000378974	0	0	0.396	0.924	0.064	0.386	0.900	0.937	0.943
MAPK14	MYC	9606.ENSP00000229795	9606.ENSP00000479618	0	0	0	0	0	0.139	0.900	0.460	0.949
MAPK14	STAT1	9606.ENSP00000229795	9606.ENSP00000354394	0	0	0	0	0.060	0.406	0.900	0.718	0.982
MAPK8	NR3C1	9606.ENSP00000378974	9606.ENSP00000231509	0	0	0	0	0.054	0.379	0.900	0.476	0.965
MAPK8	MET	9606.ENSP00000378974	9606.ENSP00000317272	0	0	0	0.560	0.062	0.073	0.900	0.447	0.923
MAPK8	SRC	9606.ENSP00000378974	9606.ENSP00000362680	0	0	0.376	0.573	0.063	0.166	0.900	0.866	0.954
MAPK8	TEK	9606.ENSP00000378974	9606.ENSP00000369375	0	0	0	0.566	0	0.087	0.900	0.328	0.917
MET	VEGFA	9606.ENSP00000317272	9606.ENSP00000478570	0	0	0	0	0.067	0	0.600	0.826	0.929
MET	PIK3R1	9606.ENSP00000317272	9606.ENSP00000428056	0	0	0	0	0	0.407	0.900	0.262	0.952
MET	SRC	9606.ENSP00000317272	9606.ENSP00000362680	0	0	0	0.684	0.063	0.407	0.900	0.795	0.954
MET	PTPN11	9606.ENSP00000317272	9606.ENSP00000340944	0	0	0	0	0.062	0.472	0.900	0.488	0.971
MMP1	TIMP1	9606.ENSP00000322788	9606.ENSP00000218388	0	0	0	0	0.156	0.887	0	0.951	0.994
MMP1	MMP2	9606.ENSP00000322788	9606.ENSP00000219070	0	0	0	0.869	0.154	0	0.900	0.921	0.922
MMP1	MMP3	9606.ENSP00000322788	9606.ENSP00000299855	0	0	0.298	0.953	0.529	0	0.900	0.921	0.953
MMP1	MMP9	9606.ENSP00000322788	9606.ENSP00000361405	0	0	0	0.750	0.518	0	0.900	0.910	0.961
MMP2	TIMP1	9606.ENSP00000219070	9606.ENSP00000218388	0	0	0	0	0.154	0.457	0	0.951	0.976
MMP2	MMP9	9606.ENSP00000219070	9606.ENSP00000361405	0	0	0	0.929	0.061	0	0.900	0.958	0.908
MMP2	MMP3	9606.ENSP00000219070	9606.ENSP00000299855	0	0	0	0.880	0.181	0	0.900	0.892	0.923
MMP2	TEK	9606.ENSP00000219070	9606.ENSP00000369375	0	0	0	0	0.142	0	0.900	0.472	0.950
MMP2	SRC	9606.ENSP00000219070	9606.ENSP00000362680	0	0	0	0	0.055	0	0.900	0.748	0.974
MMP2	VEGFA	9606.ENSP00000219070	9606.ENSP00000478570	0	0	0	0	0.065	0	0.800	0.899	0.979
MMP3	TIMP1	9606.ENSP00000299855	9606.ENSP00000218388	0	0	0	0	0.109	0.887	0	0.904	0.989
MMP3	MMP9	9606.ENSP00000299855	9606.ENSP00000361405	0	0	0	0.791	0.518	0	0.900	0.911	0.959
MMP9	TIMP1	9606.ENSP00000361405	9606.ENSP00000218388	0	0	0	0	0.063	0.457	0.900	0.957	0.997
MMP9	TGFB1	9606.ENSP00000361405	9606.ENSP00000221930	0	0	0	0	0.085	0.518	0	0.798	0.903
MMP9	SRC	9606.ENSP00000361405	9606.ENSP00000362680	0	0	0	0	0.088	0	0.900	0.796	0.979
MMP9	VEGFA	9606.ENSP00000361405	9606.ENSP00000478570	0	0	0	0	0	0	0.800	0.946	0.989
MYC	PPARA	9606.ENSP00000479618	9606.ENSP00000385523	0	0	0	0	0	0	0.900	0.355	0.932
MYC	PIK3R1	9606.ENSP00000479618	9606.ENSP00000428056	0	0	0	0	0	0.133	0.900	0.421	0.945
NOS3	PTPN11	9606.ENSP00000297494	9606.ENSP00000340944	0	0	0	0	0	0	0.900	0.267	0.923
NOS3	VEGFA	9606.ENSP00000297494	9606.ENSP00000478570	0	0	0	0	0.062	0	0.900	0.934	0.993
NR1H3	PPARA	9606.ENSP00000477707	9606.ENSP00000385523	0	0	0	0.714	0.063	0.379	0.900	0.733	0.949
NR3C1	PIK3R1	9606.ENSP00000231509	9606.ENSP00000428056	0	0	0	0	0.062	0.081	0.900	0.211	0.922
NR3C1	STAT1	9606.ENSP00000231509	9606.ENSP00000354394	0	0	0	0	0.065	0.053	0.900	0.400	0.939
PIK3CG	SYK	9606.ENSP00000352121	9606.ENSP00000364907	0	0	0	0	0.147	0.378	0.900	0.230	0.953
PIK3CG	PIK3R1	9606.ENSP00000352121	9606.ENSP00000428056	0	0	0	0	0.061	0.446	0.900	0.691	0.981
PIK3R1	PTPN11	9606.ENSP00000428056	9606.ENSP00000340944	0	0	0	0	0.063	0.528	0.900	0.442	0.972
PIK3R1	SRC	9606.ENSP00000428056	9606.ENSP00000362680	0	0	0	0	0	0.701	0.900	0.544	0.985
PIK3R1	SYK	9606.ENSP00000428056	9606.ENSP00000364907	0	0	0	0	0	0.407	0.900	0.344	0.957
PIK3R1	TEK	9606.ENSP00000428056	9606.ENSP00000369375	0	0	0	0	0.061	0.404	0.900	0.122	0.944
PIK3R1	VEGFA	9606.ENSP00000428056	9606.ENSP00000478570	0	0	0	0	0	0	0.900	0.313	0.928
PPARG	TGFB1	9606.ENSP00000287820	9606.ENSP00000221930	0	0	0	0	0	0	0.900	0.510	0.948
PTGS2	VEGFA	9606.ENSP00000356438	9606.ENSP00000478570	0	0	0	0	0.082	0	0	0.914	0.918
PTPN11	SYK	9606.ENSP00000340944	9606.ENSP00000364907	0	0	0	0.550	0.062	0.160	0.900	0.776	0.943
PTPN11	VEGFA	9606.ENSP00000340944	9606.ENSP00000478570	0	0	0	0	0	0	0.900	0.472	0.944
PTPN11	TEK	9606.ENSP00000340944	9606.ENSP00000369375	0	0	0	0	0.063	0.400	0.900	0.295	0.955
PTPN11	SRC	9606.ENSP00000340944	9606.ENSP00000362680	0	0	0	0.550	0.063	0.469	0.900	0.930	0.968
PTPN11	STAT1	9606.ENSP00000340944	9606.ENSP00000354394	0	0	0	0	0.062	0.436	0.900	0.766	0.986
RAF1	SRC	9606.ENSP00000251849	9606.ENSP00000362680	0	0	0	0.665	0	0.456	0.900	0.818	0.958
SERPINA1	TIMP1	9606.ENSP00000416066	9606.ENSP00000218388	0	0	0	0	0.095	0	0.900	0.399	0.940
SERPINA1	TGFB1	9606.ENSP00000416066	9606.ENSP00000221930	0	0	0	0	0.076	0	0.900	0.542	0.954
SERPINA1	TGFB2	9606.ENSP00000416066	9606.ENSP00000355896	0	0	0	0	0	0	0.900	0.107	0.906
SERPINA1	VEGFA	9606.ENSP00000416066	9606.ENSP00000478570	0	0	0	0	0.084	0	0.900	0.331	0.933
SRC	ZAP70	9606.ENSP00000362680	9606.ENSP00000264972	0	0	0	0.743	0.054	0.064	0.900	0.831	0.924
SRC	SYK	9606.ENSP00000362680	9606.ENSP00000364907	0	0	0	0.729	0.054	0.393	0.900	0.913	0.953
SRC	VEGFA	9606.ENSP00000362680	9606.ENSP00000478570	0	0	0	0	0.065	0	0.900	0.881	0.987
SYK	ZAP70	9606.ENSP00000364907	9606.ENSP00000264972	0	0	0	0.955	0.070	0	0.900	0.860	0.906
TEK	VEGFA	9606.ENSP00000369375	9606.ENSP00000478570	0	0	0	0	0.061	0.174	0.600	0.909	0.968
TGFB1	TIMP1	9606.ENSP00000221930	9606.ENSP00000218388	0	0	0	0	0.099	0	0.900	0.796	0.980
TGFB1	XIAP	9606.ENSP00000221930	9606.ENSP00000360242	0	0	0	0	0	0	0.900	0.194	0.915
TGFB1	TGFB2	9606.ENSP00000221930	9606.ENSP00000355896	0	0	0	0.902	0	0.320	0.900	0.793	0.934
TGFB1	VEGFA	9606.ENSP00000221930	9606.ENSP00000478570	0	0	0	0	0	0	0.900	0.939	0.993
TGFB1	TGFBR1	9606.ENSP00000221930	9606.ENSP00000364133	0	0	0	0	0	0.904	0.900	0.678	0.996
TGFB2	TIMP1	9606.ENSP00000355896	9606.ENSP00000218388	0	0	0	0	0	0	0.900	0.440	0.941
TGFB2	VEGFA	9606.ENSP00000355896	9606.ENSP00000478570	0	0	0	0	0	0	0.900	0.556	0.953
TGFB2	TGFBR1	9606.ENSP00000355896	9606.ENSP00000364133	0	0	0	0	0.056	0.497	0.900	0.717	0.984
TGFBR1	XIAP	9606.ENSP00000364133	9606.ENSP00000360242	0	0	0	0	0.062	0.470	0.900	0.170	0.953
TIMP1	VEGFA	9606.ENSP00000218388	9606.ENSP00000478570	0	0	0	0	0.084	0	0.900	0.731	0.973
