# Supplementary material for: Celastrol Alleviates Autoimmune Hepatitis Through the PI3K/AKT Signaling Pathway Based on Network Pharmacology and Experiments
Source: Front Pharmacol. 2022 Mar 10;13:816350. doi: 10.3389/fphar.2022.816350 (PMC8960436; doi:10.3389/fphar.2022.816350)
Supplement: Supplementary file 1 [file DataSheet3.ZIP › source data -1/Enrichment analysis/GO-BP metascape_result.txwd6cjeg.xlsx]

## Sheet: Annotation
MyList	Gene ID	Type	Tax ID	Homologene Gene ID	Homologene Gene Tax ID	GO:0007169 transmembrane receptor protein	GO:0097190 apoptotic signaling pathway	GO:0042060 wound healing	GO:1901652 response to peptide	GO:0050900 leukocyte migration	GO:0050673 epithelial cell proliferation	GO:0009314 response to radiation	GO:0033002 muscle cell proliferation	GO:0000302 response to reactive oxygen sp	GO:0048732 gland development	GO:2000377 regulation of reactive oxygen	GO:0022407 regulation of cell-cell adhesi	GO:0050727 regulation of inflammatory res	GO:0070482 response to oxygen levels	GO:0032496 response to lipopolysaccharide	GO:0070848 response to growth factor	GO:0045055 regulated exocytosis	GO:0001817 regulation of cytokine product	GO:0043281 regulation of cysteine-type en	GO:0048608 reproductive structure develop
VDR	7421	symbol	H. sapiens	7421	H. sapiens	0	0	0	0	0	1	0	0	0	0	0	0	0	0	0	0	0	0	0	1
MMP2	4313	symbol	H. sapiens	4313	H. sapiens	1	0	0	1	0	1	1	1	1	0	0	0	0	1	0	1	0	0	0	1
ZAP70	7535	symbol	H. sapiens	7535	H. sapiens	1	0	0	0	1	0	0	0	0	0	0	1	0	0	0	0	0	0	0	0
IGF1	3479	symbol	H. sapiens	3479	H. sapiens	1	1	1	1	0	1	0	1	1	0	0	1	1	0	1	1	1	1	0	1
TGFB2	7042	symbol	H. sapiens	7042	H. sapiens	1	1	1	0	1	1	1	1	0	1	0	1	0	1	1	1	1	1	1	1
HMOX1	3162	symbol	H. sapiens	3162	H. sapiens	1	1	1	0	1	1	0	1	1	1	0	1	0	1	1	0	1	1	1	0
FLT1	2321	symbol	H. sapiens	2321	H. sapiens	1	0	0	0	1	1	0	0	0	0	0	0	0	0	0	1	0	0	1	1
SOD2	6648	symbol	H. sapiens	6648	H. sapiens	1	1	0	0	0	1	1	1	1	0	1	0	0	1	1	1	0	0	1	0
MMP3	4314	symbol	H. sapiens	4314	H. sapiens	0	0	0	1	0	0	1	1	1	0	1	0	1	0	0	0	0	0	1	0
FGFR1	2260	symbol	H. sapiens	2260	H. sapiens	1	1	0	0	1	1	0	0	0	0	0	0	0	0	0	1	0	0	1	0
MET	4233	symbol	H. sapiens	4233	H. sapiens	1	0	1	0	1	1	0	1	1	1	0	0	0	0	0	0	0	0	0	0
PPARA	5465	symbol	H. sapiens	5465	H. sapiens	1	0	1	1	0	0	0	0	1	0	1	1	1	1	0	1	0	1	0	0
ACADM	34	symbol	H. sapiens	34	H. sapiens	0	0	0	0	0	0	0	0	0	0	0	0	0	0	0	0	0	0	0	0
TTR	7276	symbol	H. sapiens	7276	H. sapiens	0	0	0	0	0	0	1	0	0	0	0	0	0	0	0	0	1	0	0	0
NR1H3	10062	symbol	H. sapiens	10062	H. sapiens	0	0	1	0	0	0	0	0	0	0	0	1	1	0	1	1	1	1	1	0
MAPK1	5594	symbol	H. sapiens	5594	H. sapiens	1	0	1	1	1	1	0	1	1	1	0	0	0	0	1	1	1	1	0	1
ELANE	1991	symbol	H. sapiens	1991	H. sapiens	1	0	0	0	1	0	1	1	0	0	0	1	1	0	1	0	1	1	0	0
TEK	7010	symbol	H. sapiens	7010	H. sapiens	1	0	0	1	1	1	0	0	0	0	0	1	1	1	0	1	0	0	0	1
PTPN11	5781	symbol	H. sapiens	5781	H. sapiens	1	0	1	1	1	1	1	0	0	0	0	1	0	0	1	1	0	1	0	1
PADI4	23569	symbol	H. sapiens	23569	H. sapiens	0	0	0	0	0	0	0	0	0	0	0	0	0	0	0	0	0	0	0	0
PIK3CG	5294	symbol	H. sapiens	5294	H. sapiens	1	0	1	1	1	1	0	0	0	0	0	1	1	0	0	0	1	0	0	0
AKT2	208	symbol	H. sapiens	208	H. sapiens	1	0	0	1	0	0	1	0	0	1	0	0	1	0	1	0	0	0	1	0
EGFR	1956	symbol	H. sapiens	1956	H. sapiens	1	0	1	1	0	1	1	1	1	1	1	0	1	0	1	1	0	1	1	1
DPP4	1803	symbol	H. sapiens	1803	H. sapiens	0	0	0	0	1	1	1	0	0	0	0	1	1	1	1	0	0	0	0	0
ALDH2	217	symbol	H. sapiens	217	H. sapiens	0	0	0	0	0	0	0	0	0	0	0	0	0	0	0	0	0	0	0	0
IL2	3558	symbol	H. sapiens	3558	H. sapiens	1	1	0	0	0	0	0	0	0	0	0	1	1	0	0	1	1	1	0	0
GRB2	2885	symbol	H. sapiens	2885	H. sapiens	1	0	0	1	1	0	1	0	0	0	1	1	0	0	0	1	0	0	0	1
SYK	6850	symbol	H. sapiens	6850	H. sapiens	1	0	1	1	1	1	0	0	0	0	1	1	0	0	1	0	1	1	1	0
GCK	2645	symbol	H. sapiens	2645	H. sapiens	0	0	0	1	0	0	0	0	0	0	0	0	0	0	1	0	0	0	0	0
ALAD	210	symbol	H. sapiens	210	H. sapiens	0	0	0	0	0	0	1	0	1	0	0	0	0	1	1	0	1	0	0	0
MAPK8	5599	symbol	H. sapiens	5599	H. sapiens	0	1	0	0	0	0	1	1	1	0	0	0	1	0	1	0	0	0	1	0
IGF1R	3480	symbol	H. sapiens	3480	H. sapiens	1	0	0	1	0	0	1	1	0	0	0	0	0	0	0	0	0	0	0	0
BCL2L1	598	symbol	H. sapiens	598	H. sapiens	0	1	0	0	0	0	0	0	0	0	0	0	0	0	1	0	0	0	1	0
CA2	760	symbol	H. sapiens	760	H. sapiens	0	0	0	1	0	0	0	0	1	0	0	0	0	0	1	0	0	0	0	1
PPARG	5468	symbol	H. sapiens	5468	H. sapiens	0	0	0	1	0	1	1	1	1	0	0	0	1	1	0	1	0	1	1	1
SERPINA1	5265	symbol	H. sapiens	5265	H. sapiens	0	0	1	0	0	0	0	0	0	0	0	0	0	0	0	0	1	0	1	0
NOS3	4846	symbol	H. sapiens	4846	H. sapiens	1	1	1	0	0	1	0	0	1	0	1	1	1	0	1	1	0	0	0	0
SRC	6714	symbol	H. sapiens	6714	H. sapiens	1	1	1	1	1	1	0	0	1	1	0	1	0	1	1	1	0	1	1	1
NR1H4	9971	symbol	H. sapiens	9971	H. sapiens	1	0	0	1	0	0	1	0	0	0	0	0	1	0	1	1	0	1	0	0
NR3C1	2908	symbol	H. sapiens	2908	H. sapiens	0	0	0	1	0	0	0	0	1	0	0	0	0	0	0	1	0	0	0	0
BTK	695	symbol	H. sapiens	695	H. sapiens	1	1	0	0	0	0	0	0	1	0	0	1	1	0	1	0	1	1	0	0
CYP19A1	1588	symbol	H. sapiens	1588	H. sapiens	0	0	0	0	0	0	0	0	0	0	0	0	0	0	0	0	0	0	0	1
MAPK14	1432	symbol	H. sapiens	1432	H. sapiens	1	0	0	1	1	1	1	1	0	0	1	1	1	0	1	1	1	1	0	1
INSR	3643	symbol	H. sapiens	3643	H. sapiens	1	0	0	1	0	0	1	0	0	0	1	0	0	0	0	1	0	0	0	0
LCK	3932	symbol	H. sapiens	3932	H. sapiens	1	1	1	0	1	0	0	0	0	0	0	1	0	0	0	0	0	0	1	0
RAF1	5894	symbol	H. sapiens	5894	H. sapiens	1	1	1	1	0	0	0	0	0	1	0	0	0	1	0	1	0	0	1	0
JAK3	3718	symbol	H. sapiens	3718	H. sapiens	1	0	0	1	0	0	0	0	0	0	0	1	0	0	0	1	1	1	0	0
CFLAR	8837	symbol	H. sapiens	8837	H. sapiens	1	1	1	1	0	1	1	1	1	1	1	0	0	1	0	1	0	0	1	1
AKT1	207	symbol	H. sapiens	207	H. sapiens	1	1	0	1	1	1	1	1	1	1	1	1	0	1	1	1	0	1	1	1
JAK2	3717	symbol	H. sapiens	3717	H. sapiens	1	1	1	1	0	1	0	1	1	1	1	1	1	0	1	1	1	1	1	0
PIK3R1	5295	symbol	H. sapiens	5295	H. sapiens	1	1	1	1	1	0	1	0	0	0	0	1	0	0	1	1	0	1	0	0
CASP1	834	symbol	H. sapiens	834	H. sapiens	0	1	0	0	0	0	1	0	1	0	0	0	1	1	1	0	0	1	1	0
F2	2147	symbol	H. sapiens	2147	H. sapiens	1	0	1	1	1	0	1	0	0	0	1	1	1	0	1	1	1	1	0	0
TPH1	7166	symbol	H. sapiens	7166	H. sapiens	0	0	0	0	0	0	0	0	0	1	1	0	0	0	0	0	0	0	0	0
XIAP	331	symbol	H. sapiens	331	H. sapiens	0	0	0	0	0	0	0	0	0	0	1	0	1	0	0	1	0	0	1	0
PTGS2	5743	symbol	H. sapiens	5743	H. sapiens	1	0	0	0	0	1	0	1	1	0	1	0	1	1	0	0	0	1	0	0
MIF	4282	symbol	H. sapiens	4282	H. sapiens	1	1	0	0	1	0	0	0	0	0	0	1	1	0	0	0	1	1	0	0
TGFBR1	7046	symbol	H. sapiens	7046	H. sapiens	1	1	1	0	0	1	1	1	1	1	1	0	0	0	0	1	0	0	1	1
CYP2C9	1559	symbol	H. sapiens	1559	H. sapiens	0	0	0	0	0	0	0	0	0	0	0	0	0	0	0	0	0	0	0	0
REN	5972	symbol	H. sapiens	5972	H. sapiens	1	0	0	1	0	0	0	0	1	0	0	0	0	0	1	0	0	0	0	1
CCND1	595	symbol	H. sapiens	595	H. sapiens	1	0	1	0	0	1	1	1	1	1	0	0	0	0	0	1	0	0	0	1
WAS	7454	symbol	H. sapiens	7454	H. sapiens	0	0	1	0	0	0	0	0	0	0	0	1	1	0	0	0	0	0	0	0
ESR1	2099	symbol	H. sapiens	2099	H. sapiens	1	0	0	1	0	1	0	0	0	1	0	0	1	0	0	1	0	0	1	1
ALB	213	symbol	H. sapiens	213	H. sapiens	0	0	0	0	0	0	1	0	0	0	0	0	0	0	0	0	1	0	0	0
NR1I2	8856	symbol	H. sapiens	8856	H. sapiens	0	0	0	0	0	0	0	0	0	0	0	0	0	0	0	0	0	0	0	0
ITK	3702	symbol	H. sapiens	3702	H. sapiens	1	0	0	0	0	0	0	0	0	0	0	1	0	0	0	0	0	0	1	0
HRAS	3265	symbol	H. sapiens	3265	H. sapiens	1	1	1	0	1	1	1	0	0	1	0	0	0	0	1	0	0	1	1	0
VEGFA	7422	symbol	H. sapiens	7422	H. sapiens	1	0	1	0	1	1	0	0	0	1	0	1	0	1	0	1	1	1	1	1
TGFB1	7040	symbol	H. sapiens	7040	H. sapiens	1	1	1	0	1	1	1	1	1	1	1	1	1	0	1	1	1	1	0	1
MYC	4609	symbol	H. sapiens	4609	H. sapiens	1	0	0	0	0	1	1	0	1	0	0	0	0	1	0	1	0	0	1	1
JUN	3725	symbol	H. sapiens	3725	H. sapiens	0	1	0	0	0	1	1	1	1	0	0	0	0	0	1	1	0	0	1	0
TIMP1	7076	symbol	H. sapiens	7076	H. sapiens	0	0	1	1	0	1	1	0	0	0	0	0	0	0	0	1	1	0	1	0
CHIT1	1118	symbol	H. sapiens	1118	H. sapiens	0	0	0	0	0	0	0	0	0	0	0	0	0	0	1	0	1	0	0	0
BAX	581	symbol	H. sapiens	581	H. sapiens	0	1	1	1	0	1	1	0	1	1	0	1	0	0	1	0	0	0	1	1
MMP1	4312	symbol	H. sapiens	4312	H. sapiens	0	0	0	0	1	0	1	0	0	0	0	0	0	0	0	0	0	0	0	0
STAT1	6772	symbol	H. sapiens	6772	H. sapiens	0	0	0	1	0	1	0	1	0	0	0	0	1	0	0	1	0	1	0	1
ITGAL	3683	symbol	H. sapiens	3683	H. sapiens	0	0	0	0	1	0	1	0	0	0	0	1	0	0	0	0	1	0	0	0
ANXA5	308	symbol	H. sapiens	308	H. sapiens	0	0	1	0	0	0	0	0	0	0	0	0	0	0	0	0	1	0	0	0
PAH	5053	symbol	H. sapiens	5053	H. sapiens	0	0	0	0	0	0	0	0	0	0	1	0	0	0	0	0	0	0	0	0
CASP3	836	symbol	H. sapiens	836	H. sapiens	1	1	1	1	0	0	1	0	1	0	0	1	0	1	1	1	0	1	1	1
HSP90AA1	3320	symbol	H. sapiens	3320	H. sapiens	1	0	0	0	0	0	0	0	1	0	1	0	0	0	1	1	1	1	0	0
MMP9	4318	symbol	H. sapiens	4318	H. sapiens	1	1	0	1	1	1	1	1	1	0	0	0	1	0	0	1	1	0	1	1

## Sheet: Enrichment
GroupID	Category	Term	Description	LogP		P	Log(q-value)	InTerm_InList	Genes	Symbols
1_Summary	GO Biological Processes	GO:0007169	transmembrane receptor protein tyrosine kinase signaling pathway	-25.8468	25.8468	1.42293e-26	-21.6514	30/741	207,208,836,1432,1956,2260,2321,2885,3265,3320,3479,3480,3643,3717,3718,3932,4233,4313,4318,5295,5594,5781,5894,6714,6850,7010,7040,7422,7535,9971,1991,3162,4846,5294,5743,6648,7042,7046,595,2147,3558,4609,4282,5972,8837,695,3702,2099,5465	AKT1,AKT2,CASP3,MAPK14,EGFR,FGFR1,FLT1,GRB2,HRAS,HSP90AA1,IGF1,IGF1R,INSR,JAK2,JAK3,LCK,MET,MMP2,MMP9,PIK3R1,MAPK1,PTPN11,RAF1,SRC,SYK,TEK,TGFB1,VEGFA,ZAP70,NR1H4,ELANE,HMOX1,NOS3,PIK3CG,PTGS2,SOD2,TGFB2,TGFBR1,CCND1,F2,IL2,MYC,MIF,REN,CFLAR,BTK,ITK,ESR1,PPARA
2_Summary	GO Biological Processes	GO:0097190	apoptotic signaling pathway	-23.2243	23.2243	5.96691e-24	-19.9454	26/585	207,581,598,695,834,836,2260,3162,3265,3479,3558,3717,3725,3932,4282,4318,4846,5295,5599,5894,6648,6714,7040,7042,7046,8837	AKT1,BAX,BCL2L1,BTK,CASP1,CASP3,FGFR1,HMOX1,HRAS,IGF1,IL2,JAK2,JUN,LCK,MIF,MMP9,NOS3,PIK3R1,MAPK8,RAF1,SOD2,SRC,TGFB1,TGFB2,TGFBR1,CFLAR
3_Summary	GO Biological Processes	GO:0042060	wound healing	-23.1866	23.1866	6.50783e-24	-19.9454	26/587	308,836,1956,2147,3162,3265,3479,3717,3932,4846,5265,5294,5295,5465,5594,5781,5894,6714,6850,7040,7042,7046,7076,7422,7454,8837,581,595,4233,10062	ANXA5,CASP3,EGFR,F2,HMOX1,HRAS,IGF1,JAK2,LCK,NOS3,SERPINA1,PIK3CG,PIK3R1,PPARA,MAPK1,PTPN11,RAF1,SRC,SYK,TGFB1,TGFB2,TGFBR1,TIMP1,VEGFA,WAS,CFLAR,BAX,CCND1,MET,NR1H3
4_Summary	GO Biological Processes	GO:1901652	response to peptide	-21.6271	21.6271	2.35971e-22	-18.5109	24/526	207,208,760,1432,2645,2885,3479,3480,3643,3717,3718,4313,4314,4318,5295,5465,5468,5781,6714,6772,7010,7076,8837,9971,836,5294,5594,1956,2099,2908,5972,581,2147,5894,6850	AKT1,AKT2,CA2,MAPK14,GCK,GRB2,IGF1,IGF1R,INSR,JAK2,JAK3,MMP2,MMP3,MMP9,PIK3R1,PPARA,PPARG,PTPN11,SRC,STAT1,TEK,TIMP1,CFLAR,NR1H4,CASP3,PIK3CG,MAPK1,EGFR,ESR1,NR3C1,REN,BAX,F2,RAF1,SYK
5_Summary	GO Biological Processes	GO:0050900	leukocyte migration	-20.5601	20.5601	2.75388e-21	-17.5408	23/511	207,1803,1991,2147,2321,2885,3162,3683,3932,4282,4312,4318,5294,5295,5594,5781,6714,6850,7010,7040,7042,7422,7535,1432,2260,3265,4233	AKT1,DPP4,ELANE,F2,FLT1,GRB2,HMOX1,ITGAL,LCK,MIF,MMP1,MMP9,PIK3CG,PIK3R1,MAPK1,PTPN11,SRC,SYK,TEK,TGFB1,TGFB2,VEGFA,ZAP70,MAPK14,FGFR1,HRAS,MET
6_Summary	GO Biological Processes	GO:0050673	epithelial cell proliferation	-19.2652	19.2652	5.43048e-20	-16.392	21/439	207,581,595,1956,2099,2260,2321,3162,3265,3479,4609,5468,5594,6772,7010,7040,7042,7046,7421,7422,8837,1432,1803,4233,4318,4846,5294,5743,5781,6714,7076,3725,4313,6648,6850,3717	AKT1,BAX,CCND1,EGFR,ESR1,FGFR1,FLT1,HMOX1,HRAS,IGF1,MYC,PPARG,MAPK1,STAT1,TEK,TGFB1,TGFB2,TGFBR1,VDR,VEGFA,CFLAR,MAPK14,DPP4,MET,MMP9,NOS3,PIK3CG,PTGS2,PTPN11,SRC,TIMP1,JUN,MMP2,SOD2,SYK,JAK2
7_Summary	GO Biological Processes	GO:0009314	response to radiation	-19.0641	19.0641	8.62805e-20	-16.2489	21/449	207,208,210,581,595,836,1432,1956,1991,2885,3265,3725,4312,4313,4314,4318,4609,5295,5599,6648,7076,834,5781,213,1803,3683,7040,7042,7046,7276,8837,9971,3480,3643,2147,5468	AKT1,AKT2,ALAD,BAX,CCND1,CASP3,MAPK14,EGFR,ELANE,GRB2,HRAS,JUN,MMP1,MMP2,MMP3,MMP9,MYC,PIK3R1,MAPK8,SOD2,TIMP1,CASP1,PTPN11,ALB,DPP4,ITGAL,TGFB1,TGFB2,TGFBR1,TTR,CFLAR,NR1H4,IGF1R,INSR,F2,PPARG
8_Summary	GO Biological Processes	GO:0033002	muscle cell proliferation	-19.005	19.005	9.88591e-20	-16.2246	17/222	207,1432,1956,1991,3162,3479,3717,3725,4313,4318,5468,5594,6648,6772,7042,7046,8837,5599,7040,4314,5743,3480,595,4233	AKT1,MAPK14,EGFR,ELANE,HMOX1,IGF1,JAK2,JUN,MMP2,MMP9,PPARG,MAPK1,SOD2,STAT1,TGFB2,TGFBR1,CFLAR,MAPK8,TGFB1,MMP3,PTGS2,IGF1R,CCND1,MET
9_Summary	GO Biological Processes	GO:0000302	response to reactive oxygen species	-17.2458	17.2458	5.67871e-18	-14.6302	16/229	207,695,836,1956,3162,3725,4233,4313,4314,4318,4846,5594,5599,6648,6714,8837,210,3717,5743,595,760,581,3479,5465,5468,7040,7046,2908,4609,5972,834,3320	AKT1,BTK,CASP3,EGFR,HMOX1,JUN,MET,MMP2,MMP3,MMP9,NOS3,MAPK1,MAPK8,SOD2,SRC,CFLAR,ALAD,JAK2,PTGS2,CCND1,CA2,BAX,IGF1,PPARA,PPARG,TGFB1,TGFBR1,NR3C1,MYC,REN,CASP1,HSP90AA1
10_Summary	GO Biological Processes	GO:0048732	gland development	-17.0645	17.0645	8.61946e-18	-14.4602	19/414	207,208,581,595,1956,2099,3162,3265,3717,4233,5594,5894,6714,7040,7042,7046,7166,7422,8837	AKT1,AKT2,BAX,CCND1,EGFR,ESR1,HMOX1,HRAS,JAK2,MET,MAPK1,RAF1,SRC,TGFB1,TGFB2,TGFBR1,TPH1,VEGFA,CFLAR
11_Summary	GO Biological Processes	GO:2000377	regulation of reactive oxygen species metabolic process	-16.8704	16.8704	1.34783e-17	-14.3085	15/193	207,1432,1956,2147,2885,3320,3643,3717,4314,5465,5743,6648,6850,7040,8837,4846,5053,7166,331,7046	AKT1,MAPK14,EGFR,F2,GRB2,HSP90AA1,INSR,JAK2,MMP3,PPARA,PTGS2,SOD2,SYK,TGFB1,CFLAR,NOS3,PAH,TPH1,XIAP,TGFBR1
12_Summary	GO Biological Processes	GO:0022407	regulation of cell-cell adhesion	-16.5936	16.5936	2.54925e-17	-14.061	19/439	207,836,1432,1803,1991,2885,3479,3558,3717,3718,3932,5295,5465,5781,6714,6850,7040,7422,7535,695,2147,3162,4282,4846,10062,5294,7010,7042,581,3683,3702,7454	AKT1,CASP3,MAPK14,DPP4,ELANE,GRB2,IGF1,IL2,JAK2,JAK3,LCK,PIK3R1,PPARA,PTPN11,SRC,SYK,TGFB1,VEGFA,ZAP70,BTK,F2,HMOX1,MIF,NOS3,NR1H3,PIK3CG,TEK,TGFB2,BAX,ITGAL,ITK,WAS
13_Summary	GO Biological Processes	GO:0050727	regulation of inflammatory response	-16.3771	16.3771	4.19659e-17	-13.8743	20/527	331,695,834,1432,1956,1991,2099,2147,3479,3558,3717,4314,4318,5294,5465,5468,5743,7010,9971,10062,1803,4282,4846,6772,7040,208,7454,5599	XIAP,BTK,CASP1,MAPK14,EGFR,ELANE,ESR1,F2,IGF1,IL2,JAK2,MMP3,MMP9,PIK3CG,PPARA,PPARG,PTGS2,TEK,NR1H4,NR1H3,DPP4,MIF,NOS3,STAT1,TGFB1,AKT2,WAS,MAPK8
14_Summary	GO Biological Processes	GO:0070482	response to oxygen levels	-16.2991	16.2991	5.02253e-17	-13.8113	18/385	207,210,834,836,1803,3162,4313,4609,5465,5468,5743,5894,6648,6714,7010,7042,7422,8837	AKT1,ALAD,CASP1,CASP3,DPP4,HMOX1,MMP2,MYC,PPARA,PPARG,PTGS2,RAF1,SOD2,SRC,TEK,TGFB2,VEGFA,CFLAR
15_Summary	GO Biological Processes	GO:0032496	response to lipopolysaccharide	-16.1791	16.1791	6.62059e-17	-13.6997	17/326	207,210,834,836,1432,1991,3717,3725,4846,5594,5599,5972,6648,6714,7040,9971,10062,1118,2147,6850,208,760,1803,1956,2645,3265,3479,5295,5781,7042,598,3320,695,3162,581	AKT1,ALAD,CASP1,CASP3,MAPK14,ELANE,JAK2,JUN,NOS3,MAPK1,MAPK8,REN,SOD2,SRC,TGFB1,NR1H4,NR1H3,CHIT1,F2,SYK,AKT2,CA2,DPP4,EGFR,GCK,HRAS,IGF1,PIK3R1,PTPN11,TGFB2,BCL2L1,HSP90AA1,BTK,HMOX1,BAX
16_Summary	GO Biological Processes	GO:0070848	response to growth factor	-15.88	15.88	1.31813e-16	-13.4329	22/736	207,331,836,1432,1956,2260,2321,2885,2908,3725,4609,5465,5468,5594,5781,5894,6714,7040,7042,7046,7422,8837,595,2147,3479,3558,3718,4318,5295,6772,10062,3643,4846,7010,2099,3320,4313,7076,3717,6648,9971	AKT1,XIAP,CASP3,MAPK14,EGFR,FGFR1,FLT1,GRB2,NR3C1,JUN,MYC,PPARA,PPARG,MAPK1,PTPN11,RAF1,SRC,TGFB1,TGFB2,TGFBR1,VEGFA,CFLAR,CCND1,F2,IGF1,IL2,JAK3,MMP9,PIK3R1,STAT1,NR1H3,INSR,NOS3,TEK,ESR1,HSP90AA1,MMP2,TIMP1,JAK2,SOD2,NR1H4
17_Summary	GO Biological Processes	GO:0045055	regulated exocytosis	-15.3574	15.3574	4.39171e-16	-12.9749	22/780	210,213,308,695,1118,1432,1991,3162,3320,3479,3683,4282,4318,5265,5294,5594,6850,7040,7042,7076,7276,7422,3558,3718,2147,3717,10062	ALAD,ALB,ANXA5,BTK,CHIT1,MAPK14,ELANE,HMOX1,HSP90AA1,IGF1,ITGAL,MIF,MMP9,SERPINA1,PIK3CG,MAPK1,SYK,TGFB1,TGFB2,TIMP1,TTR,VEGFA,IL2,JAK3,F2,JAK2,NR1H3
18_Summary	GO Biological Processes	GO:0001817	regulation of cytokine production	-15.1865	15.1865	6.50842e-16	-12.8172	22/795	695,834,1432,1991,2147,3162,3265,3320,3479,3558,3717,3718,4282,5295,5465,5743,5781,6772,6850,7040,7042,9971,1956,6714,7422,5468,10062,207,836,5594	BTK,CASP1,MAPK14,ELANE,F2,HMOX1,HRAS,HSP90AA1,IGF1,IL2,JAK2,JAK3,MIF,PIK3R1,PPARA,PTGS2,PTPN11,STAT1,SYK,TGFB1,TGFB2,NR1H4,EGFR,SRC,VEGFA,PPARG,NR1H3,AKT1,CASP3,MAPK1
19_Summary	GO Biological Processes	GO:0043281	regulation of cysteine-type endopeptidase activity involved in apoptotic process	-14.8776	14.8776	1.32547e-15	-12.5211	14/208	207,331,581,834,3717,3932,4318,4609,5468,5894,6714,6850,7422,8837,598,836,3162,3725,4314,5599,6648,7042,7046,208,1956,2099,2260,2321,3265,3702,10062,5265,7076	AKT1,XIAP,BAX,CASP1,JAK2,LCK,MMP9,MYC,PPARG,RAF1,SRC,SYK,VEGFA,CFLAR,BCL2L1,CASP3,HMOX1,JUN,MMP3,MAPK8,SOD2,TGFB2,TGFBR1,AKT2,EGFR,ESR1,FGFR1,FLT1,HRAS,ITK,NR1H3,SERPINA1,TIMP1
20_Summary	GO Biological Processes	GO:0048608	reproductive structure development	-14.5987	14.5987	2.51948e-15	-12.2606	17/406	207,581,595,836,1432,1588,2099,2885,5468,5594,5781,5972,6714,7042,7046,7421,7422,3479,760,4318,4609,6772,7010,8837,7040,2321,4313,1956	AKT1,BAX,CCND1,CASP3,MAPK14,CYP19A1,ESR1,GRB2,PPARG,MAPK1,PTPN11,REN,SRC,TGFB2,TGFBR1,VDR,VEGFA,IGF1,CA2,MMP9,MYC,STAT1,TEK,CFLAR,TGFB1,FLT1,MMP2,EGFR

## Sheet: 条形图
GO	-logP	color
transmembrane receptor protein tyrosine kinase signaling pathway	25.8468	1
apoptotic signaling pathway	23.2243	1
wound healing	23.1866	1
response to peptide	21.6271	1
leukocyte migration	20.5601	1
epithelial cell proliferation	19.2652	1
response to radiation	19.0641	1
muscle cell proliferation	19.005	1
response to reactive oxygen species	17.2458	1
gland development	17.0645	1
regulation of reactive oxygen species metabolic process	16.8704	1
regulation of cell-cell adhesion	16.5936	1
regulation of inflammatory response	16.3771	1
response to oxygen levels	16.2991	1
response to lipopolysaccharide	16.1791	1
response to growth factor	15.88	1
regulated exocytosis	15.3574	1
regulation of cytokine production	15.1865	1
regulation of cysteine-type endopeptidase activity involved in apoptotic process	14.8776	1
reproductive structure development	14.5987	1
