# Supplementary material for: Celastrol Alleviates Autoimmune Hepatitis Through the PI3K/AKT Signaling Pathway Based on Network Pharmacology and Experiments
Source: Front Pharmacol. 2022 Mar 10;13:816350. doi: 10.3389/fphar.2022.816350 (PMC8960436; doi:10.3389/fphar.2022.816350)
Supplement: Supplementary file 1 [file DataSheet3.ZIP › source data -1/Enrichment analysis/GO-CC metascape_result.tc_zwyxro.xlsx]

## Sheet: Annotation
MyList	Gene ID	Type	Tax ID	Homologene Gene ID	Homologene Gene Tax ID	GO:0031983 vesicle lumen	GO:0045121 membrane raft	GO:0043235 receptor complex	GO:1904813 ficolin-1-rich granule lumen	GO:0005911 cell-cell junction	GO:0031234 extrinsic component of cytopla	GO:0030139 endocytic vesicle	GO:0030424 axon	GO:0000791 euchromatin	GO:0048471 perinuclear region of cytoplas	GO:0009925 basal plasma membrane	GO:0000323 lytic vacuole	GO:0090575 RNA polymerase II transcriptio	GO:0031256 leading edge membrane	GO:0005788 endoplasmic reticulum lumen	GO:0005635 nuclear envelope	GO:0005884 actin filament	GO:0005819 spindle
VDR	7421	symbol	H. sapiens	7421	H. sapiens	0	0	1	0	0	0	0	0	0	0	0	0	1	0	0	0	0	0
MMP2	4313	symbol	H. sapiens	4313	H. sapiens	1	0	0	0	0	0	0	0	0	0	0	0	0	0	0	0	0	0
ZAP70	7535	symbol	H. sapiens	7535	H. sapiens	0	1	1	0	1	1	0	0	0	0	0	0	0	0	0	0	0	0
IGF1	3479	symbol	H. sapiens	3479	H. sapiens	1	0	1	0	0	0	0	0	0	0	0	0	0	0	0	0	0	0
TGFB2	7042	symbol	H. sapiens	7042	H. sapiens	1	0	0	0	0	0	0	1	0	0	0	0	0	0	0	0	0	0
HMOX1	3162	symbol	H. sapiens	3162	H. sapiens	0	1	0	0	0	0	0	0	0	1	0	0	0	0	0	0	0	0
FLT1	2321	symbol	H. sapiens	2321	H. sapiens	0	1	1	0	0	0	0	0	0	0	0	0	0	0	0	0	0	0
SOD2	6648	symbol	H. sapiens	6648	H. sapiens	0	0	0	0	0	0	0	0	0	0	0	0	0	0	0	0	0	0
MMP3	4314	symbol	H. sapiens	4314	H. sapiens	1	0	0	0	0	0	0	0	0	0	0	0	0	0	0	0	0	0
FGFR1	2260	symbol	H. sapiens	2260	H. sapiens	0	0	1	0	0	0	0	0	0	0	0	0	0	0	0	0	0	0
MET	4233	symbol	H. sapiens	4233	H. sapiens	0	0	1	0	0	0	0	0	0	0	1	0	0	0	0	0	0	0
PPARA	5465	symbol	H. sapiens	5465	H. sapiens	0	0	0	0	0	0	0	0	0	0	0	0	0	0	0	0	0	0
ACADM	34	symbol	H. sapiens	34	H. sapiens	0	0	0	0	0	0	0	1	0	0	0	0	0	0	0	0	0	0
TTR	7276	symbol	H. sapiens	7276	H. sapiens	1	0	0	0	0	0	0	0	0	0	0	1	0	0	0	0	0	0
NR1H3	10062	symbol	H. sapiens	10062	H. sapiens	0	0	1	0	0	0	0	0	0	0	0	0	1	0	0	0	0	0
MAPK1	5594	symbol	H. sapiens	5594	H. sapiens	1	1	0	1	0	0	0	1	0	0	0	1	0	0	0	0	0	1
ELANE	1991	symbol	H. sapiens	1991	H. sapiens	1	0	0	0	0	0	1	0	0	0	0	1	0	0	0	0	0	0
TEK	7010	symbol	H. sapiens	7010	H. sapiens	0	1	1	0	1	0	0	0	0	0	1	0	0	0	0	0	1	0
PTPN11	5781	symbol	H. sapiens	5781	H. sapiens	0	0	0	0	0	0	0	0	0	0	0	0	0	0	0	0	0	0
PADI4	23569	symbol	H. sapiens	23569	H. sapiens	0	0	0	0	0	0	0	0	0	0	0	0	0	0	0	0	0	0
PIK3CG	5294	symbol	H. sapiens	5294	H. sapiens	0	0	1	0	0	1	0	0	0	0	0	0	0	0	0	0	0	0
AKT2	208	symbol	H. sapiens	208	H. sapiens	0	0	0	0	0	0	0	0	0	0	0	0	0	1	0	0	0	0
EGFR	1956	symbol	H. sapiens	1956	H. sapiens	1	1	1	0	0	0	1	0	0	1	1	0	0	0	0	1	0	0
DPP4	1803	symbol	H. sapiens	1803	H. sapiens	0	1	0	0	1	0	1	0	0	0	1	1	0	1	0	0	0	0
ALDH2	217	symbol	H. sapiens	217	H. sapiens	0	0	0	0	0	0	0	0	0	0	0	0	0	0	0	0	0	0
IL2	3558	symbol	H. sapiens	3558	H. sapiens	0	0	0	0	0	0	0	0	0	0	0	0	0	0	0	0	0	0
GRB2	2885	symbol	H. sapiens	2885	H. sapiens	0	0	1	0	1	0	0	0	0	0	0	0	0	0	0	0	0	0
SYK	6850	symbol	H. sapiens	6850	H. sapiens	0	0	1	0	0	1	1	0	0	0	0	0	0	0	0	0	0	0
GCK	2645	symbol	H. sapiens	2645	H. sapiens	0	0	0	0	0	0	0	0	0	0	0	0	0	0	0	0	0	0
ALAD	210	symbol	H. sapiens	210	H. sapiens	1	0	0	1	0	0	0	0	0	0	0	0	0	0	0	0	0	0
MAPK8	5599	symbol	H. sapiens	5599	H. sapiens	0	0	0	0	0	0	0	1	0	0	0	0	0	0	0	0	0	0
IGF1R	3480	symbol	H. sapiens	3480	H. sapiens	0	0	1	0	0	0	0	1	0	0	0	0	0	0	0	0	0	0
BCL2L1	598	symbol	H. sapiens	598	H. sapiens	0	0	0	0	0	0	0	0	0	0	0	0	0	0	0	1	0	0
CA2	760	symbol	H. sapiens	760	H. sapiens	0	0	0	0	0	0	0	1	0	0	1	0	0	0	0	0	0	0
PPARG	5468	symbol	H. sapiens	5468	H. sapiens	0	0	1	0	0	0	0	0	0	1	0	0	1	0	0	0	0	0
SERPINA1	5265	symbol	H. sapiens	5265	H. sapiens	1	0	0	1	0	0	0	0	0	0	0	0	0	0	1	0	0	0
NOS3	4846	symbol	H. sapiens	4846	H. sapiens	0	1	0	0	0	0	1	0	0	0	0	0	0	0	0	0	0	0
SRC	6714	symbol	H. sapiens	6714	H. sapiens	0	1	0	0	0	1	0	0	0	1	0	1	0	1	0	0	1	0
NR1H4	9971	symbol	H. sapiens	9971	H. sapiens	0	0	1	0	0	0	0	0	1	0	0	0	0	0	0	0	0	0
NR3C1	2908	symbol	H. sapiens	2908	H. sapiens	0	0	0	0	0	0	0	0	0	0	0	0	0	0	0	0	0	1
BTK	695	symbol	H. sapiens	695	H. sapiens	0	1	0	0	0	0	0	0	0	1	0	0	0	0	0	0	0	0
CYP19A1	1588	symbol	H. sapiens	1588	H. sapiens	0	0	0	0	0	0	0	0	0	0	0	0	0	0	0	0	0	0
MAPK14	1432	symbol	H. sapiens	1432	H. sapiens	1	0	0	1	0	0	0	0	0	0	0	0	0	0	0	0	0	1
INSR	3643	symbol	H. sapiens	3643	H. sapiens	0	1	1	0	0	1	0	1	0	0	0	1	0	1	0	1	0	0
LCK	3932	symbol	H. sapiens	3932	H. sapiens	0	1	0	0	0	1	0	0	0	0	0	0	0	0	0	0	0	0
RAF1	5894	symbol	H. sapiens	5894	H. sapiens	0	0	0	0	0	0	0	0	0	0	0	0	0	0	0	1	0	0
JAK3	3718	symbol	H. sapiens	3718	H. sapiens	0	0	0	0	0	0	0	0	0	0	0	0	0	0	0	0	0	0
CFLAR	8837	symbol	H. sapiens	8837	H. sapiens	0	1	1	0	0	0	0	0	0	0	0	0	0	0	0	0	0	0
AKT1	207	symbol	H. sapiens	207	H. sapiens	0	0	0	0	1	1	0	0	0	0	0	0	0	1	0	0	0	1
JAK2	3717	symbol	H. sapiens	3717	H. sapiens	0	1	0	0	0	0	0	0	1	0	0	0	0	0	0	0	0	0
PIK3R1	5295	symbol	H. sapiens	5295	H. sapiens	0	0	1	0	1	1	0	0	0	1	0	0	0	0	0	0	0	0
CASP1	834	symbol	H. sapiens	834	H. sapiens	0	0	0	0	0	0	0	0	0	0	0	0	0	0	0	0	0	0
F2	2147	symbol	H. sapiens	2147	H. sapiens	1	0	0	0	0	1	0	0	0	0	0	0	0	0	1	0	0	0
TPH1	7166	symbol	H. sapiens	7166	H. sapiens	0	0	0	0	0	0	0	0	0	0	0	0	0	0	0	0	0	0
XIAP	331	symbol	H. sapiens	331	H. sapiens	0	0	0	0	0	0	0	0	0	0	0	0	0	0	0	0	0	1
PTGS2	5743	symbol	H. sapiens	5743	H. sapiens	0	0	0	0	0	0	0	0	0	0	0	0	0	0	1	1	0	0
MIF	4282	symbol	H. sapiens	4282	H. sapiens	1	0	0	1	0	0	0	0	0	0	0	0	0	0	0	0	0	0
TGFBR1	7046	symbol	H. sapiens	7046	H. sapiens	0	1	1	0	1	0	0	0	0	0	0	0	0	0	0	0	0	0
CYP2C9	1559	symbol	H. sapiens	1559	H. sapiens	0	0	0	0	0	0	0	0	0	0	0	0	0	0	0	0	0	0
REN	5972	symbol	H. sapiens	5972	H. sapiens	0	0	0	0	0	0	0	0	0	0	1	0	0	0	0	0	0	0
CCND1	595	symbol	H. sapiens	595	H. sapiens	0	0	1	0	1	0	0	0	0	0	0	0	0	0	0	1	0	0
WAS	7454	symbol	H. sapiens	7454	H. sapiens	0	0	0	0	1	0	1	0	0	0	0	0	0	0	0	0	1	0
ESR1	2099	symbol	H. sapiens	2099	H. sapiens	0	0	0	0	0	0	0	0	0	0	0	0	0	0	0	0	0	0
ALB	213	symbol	H. sapiens	213	H. sapiens	1	0	0	0	0	0	0	0	0	0	0	0	0	0	1	0	0	0
NR1I2	8856	symbol	H. sapiens	8856	H. sapiens	0	0	0	0	0	0	0	0	0	0	0	0	0	0	0	0	0	0
ITK	3702	symbol	H. sapiens	3702	H. sapiens	0	0	0	0	1	0	0	0	0	0	0	0	0	0	0	0	0	0
HRAS	3265	symbol	H. sapiens	3265	H. sapiens	0	0	0	0	0	0	0	0	0	1	0	0	0	0	0	0	0	0
VEGFA	7422	symbol	H. sapiens	7422	H. sapiens	1	1	0	0	0	0	0	0	0	0	0	0	0	0	0	0	0	0
TGFB1	7040	symbol	H. sapiens	7040	H. sapiens	1	0	0	0	0	0	0	0	0	0	1	0	0	0	1	0	0	0
MYC	4609	symbol	H. sapiens	4609	H. sapiens	0	0	0	0	0	0	0	0	0	0	0	0	0	0	0	0	0	0
JUN	3725	symbol	H. sapiens	3725	H. sapiens	0	0	0	0	0	0	0	0	1	0	0	0	1	0	0	0	0	0
TIMP1	7076	symbol	H. sapiens	7076	H. sapiens	1	0	0	0	0	0	0	0	0	0	0	0	0	0	1	0	0	0
CHIT1	1118	symbol	H. sapiens	1118	H. sapiens	1	0	0	0	0	0	0	0	0	0	0	1	0	0	0	0	0	0
BAX	581	symbol	H. sapiens	581	H. sapiens	0	0	0	0	0	0	0	0	0	0	0	0	0	0	0	1	0	0
MMP1	4312	symbol	H. sapiens	4312	H. sapiens	1	0	0	0	0	0	0	0	0	0	0	0	0	0	0	0	0	0
STAT1	6772	symbol	H. sapiens	6772	H. sapiens	0	0	0	0	0	0	0	1	0	1	0	0	0	0	0	0	0	0
ITGAL	3683	symbol	H. sapiens	3683	H. sapiens	0	0	1	0	0	0	0	0	0	0	0	0	0	0	0	0	0	0
ANXA5	308	symbol	H. sapiens	308	H. sapiens	1	1	0	0	0	0	0	0	0	0	0	0	0	0	0	0	0	0
PAH	5053	symbol	H. sapiens	5053	H. sapiens	0	0	0	0	0	0	0	0	0	0	0	0	0	0	0	0	0	0
CASP3	836	symbol	H. sapiens	836	H. sapiens	0	1	1	0	0	0	0	0	0	0	0	0	0	0	0	0	0	0
HSP90AA1	3320	symbol	H. sapiens	3320	H. sapiens	1	0	0	1	0	0	1	1	0	1	0	1	0	0	0	0	0	0
MMP9	4318	symbol	H. sapiens	4318	H. sapiens	1	0	0	1	0	0	0	0	0	0	0	0	0	0	0	0	0	0

## Sheet: Enrichment
GroupID	Category	Term	Description	LogP		P	Log(q-value)	InTerm_InList	Genes	Symbols
1_Summary	GO Cellular Components	GO:0031983	vesicle lumen	-14.5296	14.5296	2.95405e-15	-11.2449	16/340	210,213,1118,1432,1956,1991,3320,3479,4282,5265,5594,7040,7042,7076,7276,7422,308,2147,4312,4313,4314,4318	ALAD,ALB,CHIT1,MAPK14,EGFR,ELANE,HSP90AA1,IGF1,MIF,SERPINA1,MAPK1,TGFB1,TGFB2,TIMP1,TTR,VEGFA,ANXA5,F2,MMP1,MMP2,MMP3,MMP9
2_Summary	GO Cellular Components	GO:0045121	membrane raft	-13.5045	13.5045	3.12992e-14	-10.8219	15/325	695,836,1803,1956,3162,3643,3717,3932,4846,5594,6714,7010,7046,7535,8837,308,2321,7422	BTK,CASP3,DPP4,EGFR,HMOX1,INSR,JAK2,LCK,NOS3,MAPK1,SRC,TEK,TGFBR1,ZAP70,CFLAR,ANXA5,FLT1,VEGFA
3_Summary	GO Cellular Components	GO:0043235	receptor complex	-10.3505	10.3505	4.46152e-11	-7.91096	15/540	1956,2260,2321,3480,3643,3683,4233,5468,6850,7010,7046,7421,7535,9971,10062,836,2885,3479,8837,595,5294,5295	EGFR,FGFR1,FLT1,IGF1R,INSR,ITGAL,MET,PPARG,SYK,TEK,TGFBR1,VDR,ZAP70,NR1H4,NR1H3,CASP3,GRB2,IGF1,CFLAR,CCND1,PIK3CG,PIK3R1
4_Summary	GO Cellular Components	GO:1904813	ficolin-1-rich granule lumen	-7.10378	7.10378	7.87454e-08	-4.81912	7/124	210,1432,3320,4282,4318,5265,5594	ALAD,MAPK14,HSP90AA1,MIF,MMP9,SERPINA1,MAPK1
5_Summary	GO Cellular Components	GO:0005911	cell-cell junction	-6.7905	6.7905	1.61996e-07	-4.61978	10/380	207,595,1803,2885,3702,5295,7010,7046,7454,7535	AKT1,CCND1,DPP4,GRB2,ITK,PIK3R1,TEK,TGFBR1,WAS,ZAP70
6_Summary	GO Cellular Components	GO:0031234	extrinsic component of cytoplasmic side of plasma membrane	-4.94816	4.94816	1.12678e-05	-2.91878	5/100	207,3932,6714,6850,7535,5294,5295,2147,3643	AKT1,LCK,SRC,SYK,ZAP70,PIK3CG,PIK3R1,F2,INSR
7_Summary	GO Cellular Components	GO:0030139	endocytic vesicle	-4.48816	4.48816	3.24966e-05	-2.5502	7/307	1803,1956,1991,3320,4846,6850,7454	DPP4,EGFR,ELANE,HSP90AA1,NOS3,SYK,WAS
8_Summary	GO Cellular Components	GO:0030424	axon	-4.09107	4.09107	8.1083e-05	-2.22139	9/620	34,760,3320,3480,3643,5594,5599,6772,7042	ACADM,CA2,HSP90AA1,IGF1R,INSR,MAPK1,MAPK8,STAT1,TGFB2
9_Summary	GO Cellular Components	GO:0000791	euchromatin	-3.79868	3.79868	0.000158972	-1.99114	3/36	3717,3725,9971	JAK2,JUN,NR1H4
10_Summary	GO Cellular Components	GO:0048471	perinuclear region of cytoplasm	-3.60496	3.60496	0.000248335	-1.83882	9/720	695,1956,3162,3265,3320,5295,5468,6714,6772	BTK,EGFR,HMOX1,HRAS,HSP90AA1,PIK3R1,PPARG,SRC,STAT1
11_Summary	GO Cellular Components	GO:0009925	basal plasma membrane	-3.37288	3.37288	0.000423757	-1.63229	3/50	1956,4233,7010,760,7040,1803,5972	EGFR,MET,TEK,CA2,TGFB1,DPP4,REN
12_Summary	GO Cellular Components	GO:0000323	lytic vacuole	-2.98169	2.98169	0.00104306	-1.27667	8/705	1118,1803,1991,3320,3643,5594,6714,7276	CHIT1,DPP4,ELANE,HSP90AA1,INSR,MAPK1,SRC,TTR
13_Summary	GO Cellular Components	GO:0090575	RNA polymerase II transcription factor complex	-2.8641	2.8641	0.00136741	-1.17051	4/164	3725,5468,7421,10062	JUN,PPARG,VDR,NR1H3
14_Summary	GO Cellular Components	GO:0031256	leading edge membrane	-2.76989	2.76989	0.00169867	-1.09802	4/174	208,1803,3643,6714,207	AKT2,DPP4,INSR,SRC,AKT1
15_Summary	GO Cellular Components	GO:0005788	endoplasmic reticulum lumen	-2.69246	2.69246	0.0020302	-1.04127	5/306	213,2147,5265,5743,7076,7040	ALB,F2,SERPINA1,PTGS2,TIMP1,TGFB1
16_Summary	GO Cellular Components	GO:0005635	nuclear envelope	-2.63403	2.63403	0.00232255	-1.01446	6/462	581,595,598,1956,3643,5743,5894	BAX,CCND1,BCL2L1,EGFR,INSR,PTGS2,RAF1
17_Summary	GO Cellular Components	GO:0005884	actin filament	-2.34216	2.34216	0.00454819	-0.765076	3/114	6714,7010,7454	SRC,TEK,WAS
18_Summary	GO Cellular Components	GO:0005819	spindle	-2.28696	2.28696	0.00516462	-0.718309	5/381	207,331,1432,2908,5594	AKT1,XIAP,MAPK14,NR3C1,MAPK1

## Sheet: 条形图
GO	-logP	color
vesicle lumen	14.5296	2
membrane raft	13.5045	2
receptor complex	10.3505	2
ficolin-1-rich granule lumen	7.10378	2
cell-cell junction	6.7905	2
extrinsic component of cytoplasmic side of plasma membrane	4.94816	2
endocytic vesicle	4.48816	2
axon	4.09107	2
euchromatin	3.79868	2
perinuclear region of cytoplasm	3.60496	2
basal plasma membrane	3.37288	2
lytic vacuole	2.98169	2
RNA polymerase II transcription factor complex	2.8641	2
leading edge membrane	2.76989	2
endoplasmic reticulum lumen	2.69246	2
nuclear envelope	2.63403	2
actin filament	2.34216	2
spindle	2.28696	2
