# Supplementary material for: Celastrol Alleviates Autoimmune Hepatitis Through the PI3K/AKT Signaling Pathway Based on Network Pharmacology and Experiments
Source: Front Pharmacol. 2022 Mar 10;13:816350. doi: 10.3389/fphar.2022.816350 (PMC8960436; doi:10.3389/fphar.2022.816350)
Supplement: Supplementary file 1 [file DataSheet3.ZIP › source data -1/Enrichment analysis/GO-MF metascape_result.t28rl81aw.xlsx]

## Sheet: Annotation
MyList	Gene ID	Type	Tax ID	Homologene Gene ID	Homologene Gene Tax ID	GO:0004672 protein kinase activity	GO:0043560 insulin receptor substrate bin	GO:0019900 kinase binding	GO:0004715 non-membrane spanning protein	GO:0005126 cytokine receptor binding	GO:0004879 nuclear receptor activity	GO:0030235 nitric-oxide synthase regulato	GO:0004175 endopeptidase activity	GO:0020037 heme binding	GO:0004674 protein serine/threonine kinas	GO:0002020 protease binding	GO:0097199 cysteine-type endopeptidase ac	GO:0042803 protein homodimerization activ	GO:0070491 repressing transcription facto	GO:0070851 growth factor receptor binding	GO:0019825 oxygen binding	GO:0050839 cell adhesion molecule binding	GO:0008201 heparin binding	GO:0019207 kinase regulator activity	GO:0042826 histone deacetylase binding
VDR	7421	symbol	H. sapiens	7421	H. sapiens	0	1	0	0	0	1	0	0	0	0	0	0	0	0	0	0	0	0	0	0
MMP2	4313	symbol	H. sapiens	4313	H. sapiens	0	0	0	0	0	0	0	1	0	0	0	0	0	0	0	0	0	0	0	0
ZAP70	7535	symbol	H. sapiens	7535	H. sapiens	1	0	1	1	0	0	0	0	0	0	0	0	0	0	0	0	0	0	0	0
IGF1	3479	symbol	H. sapiens	3479	H. sapiens	0	1	0	0	1	0	0	0	0	0	0	0	0	0	0	0	1	0	0	0
TGFB2	7042	symbol	H. sapiens	7042	H. sapiens	0	1	0	0	1	0	0	0	0	0	0	0	1	0	0	0	0	0	0	0
HMOX1	3162	symbol	H. sapiens	3162	H. sapiens	0	0	0	0	0	0	0	0	1	0	0	0	1	0	0	0	0	0	0	0
FLT1	2321	symbol	H. sapiens	2321	H. sapiens	1	0	0	0	0	0	0	0	0	0	0	0	0	0	0	0	0	0	0	0
SOD2	6648	symbol	H. sapiens	6648	H. sapiens	0	0	0	0	0	0	0	0	1	0	0	0	0	0	0	1	0	0	0	0
MMP3	4314	symbol	H. sapiens	4314	H. sapiens	0	0	0	0	0	0	0	1	0	0	0	0	0	0	0	0	0	0	0	0
FGFR1	2260	symbol	H. sapiens	2260	H. sapiens	1	0	0	0	0	0	0	0	0	0	0	0	1	0	0	0	0	1	0	0
MET	4233	symbol	H. sapiens	4233	H. sapiens	1	0	1	0	0	0	0	0	0	0	0	0	0	0	0	0	0	0	0	0
PPARA	5465	symbol	H. sapiens	5465	H. sapiens	0	0	1	0	0	1	0	0	0	0	0	0	0	1	0	0	0	0	0	0
ACADM	34	symbol	H. sapiens	34	H. sapiens	0	0	0	0	0	0	0	0	1	0	0	0	0	0	0	0	0	0	0	0
TTR	7276	symbol	H. sapiens	7276	H. sapiens	0	1	0	0	1	0	0	0	0	0	0	0	0	0	0	0	0	0	0	0
NR1H3	10062	symbol	H. sapiens	10062	H. sapiens	0	0	0	0	0	1	0	0	0	0	0	0	0	0	0	0	0	0	0	0
MAPK1	5594	symbol	H. sapiens	5594	H. sapiens	1	0	1	0	0	1	0	0	0	1	0	0	0	0	0	0	0	0	0	0
ELANE	1991	symbol	H. sapiens	1991	H. sapiens	0	0	0	0	0	0	0	1	0	0	1	0	0	0	0	0	0	1	0	0
TEK	7010	symbol	H. sapiens	7010	H. sapiens	1	0	0	0	0	0	0	0	0	0	0	0	0	0	0	0	0	0	0	0
PTPN11	5781	symbol	H. sapiens	5781	H. sapiens	0	1	1	0	0	1	0	0	0	0	0	0	0	0	0	0	1	0	0	0
PADI4	23569	symbol	H. sapiens	23569	H. sapiens	0	0	0	0	0	1	0	0	0	0	0	0	0	0	0	0	0	0	0	0
PIK3CG	5294	symbol	H. sapiens	5294	H. sapiens	1	0	0	0	0	0	0	0	0	0	0	0	0	0	1	0	0	0	0	0
AKT2	208	symbol	H. sapiens	208	H. sapiens	1	0	0	0	0	0	0	0	0	1	0	0	0	0	0	0	0	0	0	0
EGFR	1956	symbol	H. sapiens	1956	H. sapiens	1	1	1	0	0	0	1	0	0	1	0	0	0	0	0	0	1	0	0	0
DPP4	1803	symbol	H. sapiens	1803	H. sapiens	0	0	0	0	1	0	0	1	0	0	1	0	1	0	0	0	0	0	0	0
ALDH2	217	symbol	H. sapiens	217	H. sapiens	0	0	0	0	0	0	0	0	1	0	0	0	0	0	0	0	0	0	0	0
IL2	3558	symbol	H. sapiens	3558	H. sapiens	0	0	0	0	1	1	0	0	0	0	0	1	0	0	1	0	0	0	1	0
GRB2	2885	symbol	H. sapiens	2885	H. sapiens	0	1	1	0	1	0	0	0	0	0	0	0	0	0	1	0	0	0	0	0
SYK	6850	symbol	H. sapiens	6850	H. sapiens	1	0	1	1	1	0	0	0	0	1	0	0	0	0	0	0	1	0	0	0
GCK	2645	symbol	H. sapiens	2645	H. sapiens	1	0	0	0	0	0	0	0	0	0	0	0	0	0	0	0	0	0	0	0
ALAD	210	symbol	H. sapiens	210	H. sapiens	0	0	0	0	0	0	0	0	0	0	0	0	0	0	0	0	0	0	0	0
MAPK8	5599	symbol	H. sapiens	5599	H. sapiens	1	0	0	0	0	0	0	0	0	1	0	0	0	0	0	0	0	0	0	1
IGF1R	3480	symbol	H. sapiens	3480	H. sapiens	1	1	0	0	0	0	0	0	0	0	0	0	0	0	0	0	0	0	0	0
BCL2L1	598	symbol	H. sapiens	598	H. sapiens	0	0	1	0	0	0	0	0	0	0	0	0	1	0	0	0	0	0	0	0
CA2	760	symbol	H. sapiens	760	H. sapiens	0	0	0	0	0	0	0	0	0	0	0	0	0	0	0	0	0	0	0	0
PPARG	5468	symbol	H. sapiens	5468	H. sapiens	0	1	1	1	0	1	1	0	0	0	0	0	0	1	0	0	0	0	0	0
SERPINA1	5265	symbol	H. sapiens	5265	H. sapiens	0	0	0	0	0	0	0	0	0	0	1	0	0	0	0	0	0	0	0	0
NOS3	4846	symbol	H. sapiens	4846	H. sapiens	0	0	0	0	0	1	0	0	1	0	0	0	0	0	0	0	0	0	0	0
SRC	6714	symbol	H. sapiens	6714	H. sapiens	1	1	1	1	0	1	1	0	1	0	0	0	0	0	1	0	1	0	0	0
NR1H4	9971	symbol	H. sapiens	9971	H. sapiens	0	0	0	0	0	1	0	0	0	0	0	0	0	0	0	0	0	0	0	0
NR3C1	2908	symbol	H. sapiens	2908	H. sapiens	0	1	1	0	0	1	0	0	0	0	0	0	0	1	0	0	0	0	0	0
BTK	695	symbol	H. sapiens	695	H. sapiens	1	0	0	1	0	1	0	0	0	0	0	0	0	0	0	0	0	0	0	0
CYP19A1	1588	symbol	H. sapiens	1588	H. sapiens	0	0	0	0	0	0	0	0	1	0	0	0	0	0	0	1	0	0	0	0
MAPK14	1432	symbol	H. sapiens	1432	H. sapiens	1	0	1	0	0	1	0	0	0	1	0	0	0	0	0	0	0	0	0	0
INSR	3643	symbol	H. sapiens	3643	H. sapiens	1	1	1	0	0	0	0	0	0	0	0	0	0	0	0	0	0	0	0	0
LCK	3932	symbol	H. sapiens	3932	H. sapiens	1	1	1	1	0	0	1	0	0	0	0	0	0	0	0	0	0	0	0	0
RAF1	5894	symbol	H. sapiens	5894	H. sapiens	1	0	1	0	0	0	0	0	0	1	0	1	0	0	0	0	0	0	0	0
JAK3	3718	symbol	H. sapiens	3718	H. sapiens	1	0	1	1	0	0	0	0	0	0	0	0	0	0	0	0	0	0	0	0
CFLAR	8837	symbol	H. sapiens	8837	H. sapiens	0	0	0	0	1	0	0	1	0	0	1	1	0	0	0	0	0	0	0	0
AKT1	207	symbol	H. sapiens	207	H. sapiens	1	0	1	0	0	1	1	0	0	1	0	0	1	0	0	0	0	0	0	0
JAK2	3717	symbol	H. sapiens	3717	H. sapiens	1	1	1	1	1	1	0	0	1	0	0	0	0	0	1	0	0	0	0	0
PIK3R1	5295	symbol	H. sapiens	5295	H. sapiens	0	1	1	0	1	1	0	0	0	0	0	0	0	0	0	0	0	0	1	0
CASP1	834	symbol	H. sapiens	834	H. sapiens	0	0	1	0	0	0	0	1	0	0	1	1	0	0	0	0	0	0	0	0
F2	2147	symbol	H. sapiens	2147	H. sapiens	0	0	0	0	1	1	0	1	0	0	0	1	0	0	0	0	0	1	0	0
TPH1	7166	symbol	H. sapiens	7166	H. sapiens	0	0	0	0	0	0	0	0	1	0	0	0	0	0	0	0	0	0	0	0
XIAP	331	symbol	H. sapiens	331	H. sapiens	0	0	0	0	0	0	0	0	0	0	1	0	0	0	0	0	0	0	0	0
PTGS2	5743	symbol	H. sapiens	5743	H. sapiens	0	0	0	0	0	0	0	0	1	0	0	0	0	0	0	1	0	0	0	0
MIF	4282	symbol	H. sapiens	4282	H. sapiens	0	0	0	0	1	0	0	0	0	0	0	0	0	0	0	0	0	0	0	0
TGFBR1	7046	symbol	H. sapiens	7046	H. sapiens	1	0	0	0	1	0	0	0	0	1	0	0	0	0	0	0	0	0	0	0
CYP2C9	1559	symbol	H. sapiens	1559	H. sapiens	0	0	0	0	0	0	0	0	1	0	0	0	0	0	0	0	0	0	0	0
REN	5972	symbol	H. sapiens	5972	H. sapiens	0	1	0	0	0	0	0	1	0	0	0	0	0	0	0	0	0	0	0	0
CCND1	595	symbol	H. sapiens	595	H. sapiens	1	0	1	0	0	1	0	0	0	0	0	0	0	0	0	0	0	0	1	1
WAS	7454	symbol	H. sapiens	7454	H. sapiens	0	0	1	0	0	0	0	0	0	0	0	0	0	0	0	0	0	0	0	0
ESR1	2099	symbol	H. sapiens	2099	H. sapiens	0	0	1	0	0	1	1	0	0	0	0	0	0	1	0	0	0	0	0	0
ALB	213	symbol	H. sapiens	213	H. sapiens	0	0	0	0	0	1	0	0	1	0	0	0	0	0	0	1	0	0	0	0
NR1I2	8856	symbol	H. sapiens	8856	H. sapiens	0	0	0	0	0	1	0	0	0	0	0	0	0	0	0	0	0	0	0	0
ITK	3702	symbol	H. sapiens	3702	H. sapiens	1	0	0	1	0	0	0	0	0	0	0	0	0	0	0	0	0	0	0	0
HRAS	3265	symbol	H. sapiens	3265	H. sapiens	0	0	0	1	0	0	0	0	0	0	0	0	0	0	0	0	0	0	0	0
VEGFA	7422	symbol	H. sapiens	7422	H. sapiens	0	0	0	0	1	0	0	0	0	0	0	0	1	0	1	0	0	1	0	0
TGFB1	7040	symbol	H. sapiens	7040	H. sapiens	0	0	0	0	1	0	0	0	0	0	0	0	0	0	0	0	0	0	0	0
MYC	4609	symbol	H. sapiens	4609	H. sapiens	0	0	0	0	0	1	0	0	0	0	0	0	0	1	0	0	0	0	0	0
JUN	3725	symbol	H. sapiens	3725	H. sapiens	0	0	1	0	0	1	0	0	0	0	0	1	0	1	0	0	1	0	0	0
TIMP1	7076	symbol	H. sapiens	7076	H. sapiens	0	0	0	0	1	0	0	0	0	0	1	0	0	0	0	0	0	0	0	0
CHIT1	1118	symbol	H. sapiens	1118	H. sapiens	0	0	0	0	0	0	0	0	0	0	0	0	0	0	0	0	0	0	0	0
BAX	581	symbol	H. sapiens	581	H. sapiens	0	0	1	0	0	1	0	0	0	0	0	0	1	0	0	0	0	0	0	0
MMP1	4312	symbol	H. sapiens	4312	H. sapiens	0	0	0	0	0	0	0	1	0	0	0	0	0	0	0	0	0	0	0	0
STAT1	6772	symbol	H. sapiens	6772	H. sapiens	0	0	0	0	1	1	0	0	0	0	0	1	1	1	0	0	1	0	0	0
ITGAL	3683	symbol	H. sapiens	3683	H. sapiens	0	0	0	0	0	0	0	0	0	0	0	0	0	0	0	0	1	0	0	0
ANXA5	308	symbol	H. sapiens	308	H. sapiens	0	0	0	0	0	1	0	0	0	0	1	0	0	0	0	0	0	0	0	0
PAH	5053	symbol	H. sapiens	5053	H. sapiens	0	0	0	0	0	0	0	0	1	0	0	0	0	0	0	0	0	0	0	0
CASP3	836	symbol	H. sapiens	836	H. sapiens	0	0	0	0	1	0	0	1	0	0	1	1	0	0	0	0	0	0	1	0
HSP90AA1	3320	symbol	H. sapiens	3320	H. sapiens	0	1	1	0	0	0	1	0	0	0	0	0	1	0	0	0	1	0	0	1
MMP9	4318	symbol	H. sapiens	4318	H. sapiens	0	0	0	0	0	0	0	1	0	0	0	0	0	0	0	0	0	0	0	0

## Sheet: Enrichment
GroupID	Category	Term	Description	LogP		P	Log(q-value)	InTerm_InList	Genes	Symbols
1_Summary	GO Molecular Functions	GO:0004672	protein kinase activity	-21.136	21.136	7.31214e-22	-17.4687	24/552	207,208,595,695,1432,1956,2260,2321,3480,3643,3702,3717,3718,3932,4233,5294,5594,5599,5894,6714,6850,7010,7046,7535,2645	AKT1,AKT2,CCND1,BTK,MAPK14,EGFR,FGFR1,FLT1,IGF1R,INSR,ITK,JAK2,JAK3,LCK,MET,PIK3CG,MAPK1,MAPK8,RAF1,SRC,SYK,TEK,TGFBR1,ZAP70,GCK
2_Summary	GO Molecular Functions	GO:0043560	insulin receptor substrate binding	-12.9753	12.9753	1.05859e-13	-10.007	6/10	2885,3480,3643,3717,5295,5781,3479,6714,1956,2908,7276,7421,3932,5972,5468,7042,3320	GRB2,IGF1R,INSR,JAK2,PIK3R1,PTPN11,IGF1,SRC,EGFR,NR3C1,TTR,VDR,LCK,REN,PPARG,TGFB2,HSP90AA1
3_Summary	GO Molecular Functions	GO:0019900	kinase binding	-12.4565	12.4565	3.49549e-13	-9.56738	19/744	207,595,598,834,1432,1956,2099,2885,2908,3320,3717,3932,5295,5594,5781,5894,6714,6850,7454,3718,4233,5465,5468,7535,581,3643,3725	AKT1,CCND1,BCL2L1,CASP1,MAPK14,EGFR,ESR1,GRB2,NR3C1,HSP90AA1,JAK2,LCK,PIK3R1,MAPK1,PTPN11,RAF1,SRC,SYK,WAS,JAK3,MET,PPARA,PPARG,ZAP70,BAX,INSR,JUN
4_Summary	GO Molecular Functions	GO:0004715	non-membrane spanning protein tyrosine kinase activity	-12.0579	12.0579	8.75114e-13	-9.34491	8/46	695,3702,3717,3718,3932,6714,6850,7535,3265,5468	BTK,ITK,JAK2,JAK3,LCK,SRC,SYK,ZAP70,HRAS,PPARG
5_Summary	GO Molecular Functions	GO:0005126	cytokine receptor binding	-11.9642	11.9642	1.08599e-12	-9.29691	13/270	836,2885,3558,3717,4282,5295,6772,6850,7040,7042,7046,7422,8837,2147,3479,7076,1803,7276	CASP3,GRB2,IL2,JAK2,MIF,PIK3R1,STAT1,SYK,TGFB1,TGFB2,TGFBR1,VEGFA,CFLAR,F2,IGF1,TIMP1,DPP4,TTR
6_Summary	GO Molecular Functions	GO:0004879	nuclear receptor activity	-11.604	11.604	2.48864e-12	-9.01595	8/52	2099,2908,5465,5468,7421,8856,9971,10062,3717,5781,6714,6772,595,1432,3725,4609,5295,5594,207,213,308,581,695,2147,3558,4846,23569	ESR1,NR3C1,PPARA,PPARG,VDR,NR1I2,NR1H4,NR1H3,JAK2,PTPN11,SRC,STAT1,CCND1,MAPK14,JUN,MYC,PIK3R1,MAPK1,AKT1,ALB,ANXA5,BAX,BTK,F2,IL2,NOS3,PADI4
7_Summary	GO Molecular Functions	GO:0030235	nitric-oxide synthase regulator activity	-8.07821	8.07821	8.35205e-09	-5.77267	4/9	207,1956,2099,3320,3932,6714,5468	AKT1,EGFR,ESR1,HSP90AA1,LCK,SRC,PPARG
8_Summary	GO Molecular Functions	GO:0004175	endopeptidase activity	-7.18432	7.18432	6.54161e-08	-4.94841	11/442	834,836,1803,1991,2147,4312,4313,4314,4318,5972,8837	CASP1,CASP3,DPP4,ELANE,F2,MMP1,MMP2,MMP3,MMP9,REN,CFLAR
9_Summary	GO Molecular Functions	GO:0020037	heme binding	-6.74236	6.74236	1.80986e-07	-4.56645	7/140	1559,1588,3162,3717,4846,5743,6714,5053,7166,34,213,217,6648	CYP2C9,CYP19A1,HMOX1,JAK2,NOS3,PTGS2,SRC,PAH,TPH1,ACADM,ALB,ALDH2,SOD2
10_Summary	GO Molecular Functions	GO:0004674	protein serine/threonine kinase activity	-5.68378	5.68378	2.07121e-06	-3.63976	9/390	207,208,1432,1956,5594,5599,5894,6850,7046	AKT1,AKT2,MAPK14,EGFR,MAPK1,MAPK8,RAF1,SYK,TGFBR1
11_Summary	GO Molecular Functions	GO:0002020	protease binding	-5.62334	5.62334	2.38046e-06	-3.60929	6/131	836,1803,1991,5265,7076,8837,331,834,308	CASP3,DPP4,ELANE,SERPINA1,TIMP1,CFLAR,XIAP,CASP1,ANXA5
12_Summary	GO Molecular Functions	GO:0097199	cysteine-type endopeptidase activity involved in apoptotic signaling pathway	-5.54944	5.54944	2.82202e-06	-3.54493	3/10	834,836,8837,6772,2147,3558,3725,5894	CASP1,CASP3,CFLAR,STAT1,F2,IL2,JUN,RAF1
13_Summary	GO Molecular Functions	GO:0042803	protein homodimerization activity	-4.61118	4.61118	2.44806e-05	-2.67631	10/668	207,581,598,1803,2260,3162,3320,6772,7042,7422	AKT1,BAX,BCL2L1,DPP4,FGFR1,HMOX1,HSP90AA1,STAT1,TGFB2,VEGFA
14_Summary	GO Molecular Functions	GO:0070491	repressing transcription factor binding	-4.25074	4.25074	5.61389e-05	-2.3469	4/71	4609,5465,5468,6772,2908,2099,3725	MYC,PPARA,PPARG,STAT1,NR3C1,ESR1,JUN
15_Summary	GO Molecular Functions	GO:0070851	growth factor receptor binding	-4.22959	4.22959	5.89394e-05	-2.34634	5/141	2885,3558,3717,6714,7422,5294	GRB2,IL2,JAK2,SRC,VEGFA,PIK3CG
16_Summary	GO Molecular Functions	GO:0019825	oxygen binding	-3.72806	3.72806	0.00018704	-1.89331	3/38	213,1588,6648,5743	ALB,CYP19A1,SOD2,PTGS2
17_Summary	GO Molecular Functions	GO:0050839	cell adhesion molecule binding	-3.11846	3.11846	0.000761276	-1.34329	7/514	1956,3479,3683,5781,6714,6772,6850,3320,3725	EGFR,IGF1,ITGAL,PTPN11,SRC,STAT1,SYK,HSP90AA1,JUN
18_Summary	GO Molecular Functions	GO:0008201	heparin binding	-2.8641	2.8641	0.00136741	-1.11591	4/164	1991,2147,2260,7422	ELANE,F2,FGFR1,VEGFA
19_Summary	GO Molecular Functions	GO:0019207	kinase regulator activity	-2.40301	2.40301	0.0039536	-0.699529	4/220	595,836,3558,5295	CCND1,CASP3,IL2,PIK3R1
20_Summary	GO Molecular Functions	GO:0042826	histone deacetylase binding	-2.34216	2.34216	0.00454819	-0.645221	3/114	595,3320,5599	CCND1,HSP90AA1,MAPK8

## Sheet: 条形图
GO	-logP	color
protein kinase activity	21.136	3
insulin receptor substrate binding	12.9753	3
kinase binding	12.4565	3
non-membrane spanning protein tyrosine kinase activity	12.0579	3
cytokine receptor binding	11.9642	3
nuclear receptor activity	11.604	3
nitric-oxide synthase regulator activity	8.07821	3
endopeptidase activity	7.18432	3
heme binding	6.74236	3
protein serine/threonine kinase activity	5.68378	3
protease binding	5.62334	3
cysteine-type endopeptidase activity involved in apoptotic signaling pathway	5.54944	3
protein homodimerization activity	4.61118	3
repressing transcription factor binding	4.25074	3
growth factor receptor binding	4.22959	3
oxygen binding	3.72806	3
cell adhesion molecule binding	3.11846	3
heparin binding	2.8641	3
kinase regulator activity	2.40301	3
histone deacetylase binding	2.34216	3
