# Supplementary material for: Celastrol Alleviates Autoimmune Hepatitis Through the PI3K/AKT Signaling Pathway Based on Network Pharmacology and Experiments
Source: Front Pharmacol. 2022 Mar 10;13:816350. doi: 10.3389/fphar.2022.816350 (PMC8960436; doi:10.3389/fphar.2022.816350)
Supplement: Supplementary file 1 [file DataSheet3.ZIP › source data -1/Enrichment analysis/KEGG-1 metascape_result.taligrzsb (1).xlsx]

## Sheet: Annotation
MyList	Gene ID	Type	Tax ID	Homologene Gene ID	Homologene Gene Tax ID	hsa05200 Pathways in cancer	hsa04151 PI3K-Akt signaling pathway	ko05418 Fluid shear stress and atheros	hsa05222 Small cell lung cancer	hsa04914 Progesterone-mediated oocyte m	ko04659 Th17 cell differentiation	hsa05219 Bladder cancer	ko05145 Toxoplasmosis	hsa04931 insulin resistance	ko05204 Chemical carcinogenesis	hsa03320 PPAR signaling pathway	ko04657 IL-17 signaling pathway	hsa04066 HIF-1 signaling pathway	ko05203 Viral carcinogenesis	hsa05202 Transcriptional misregulation	hsa04520 Adherens junction	ko04064 NF-kappa B signaling pathway	hsa04217 necroptosis	ko00140 Steroid hormone biosynthesis	hsa00790 Folate biosynthesis
MMP2	4313	symbol	H. sapiens	4313	H. sapiens	1	1	1	0	0	0	1	0	0	0	0	0	0	0	0	0	0	0	0	0
BCL2	596	symbol	H. sapiens	596	H. sapiens	1	1	1	1	0	0	1	1	0	0	0	0	1	1	0	0	1	1	0	0
ABL1	25	symbol	H. sapiens	25	H. sapiens	1	1	0	0	0	0	1	0	0	0	0	1	0	1	0	1	0	0	0	0
ABO	28	symbol	H. sapiens	28	H. sapiens	0	0	0	0	0	0	0	0	0	0	0	0	0	0	0	0	0	0	0	0
ACADM	34	symbol	H. sapiens	34	H. sapiens	0	0	0	0	0	0	0	0	0	0	1	0	0	0	0	0	0	0	0	0
ACAT1	38	symbol	H. sapiens	38	H. sapiens	0	0	0	0	0	0	0	0	0	0	0	0	0	0	0	0	0	0	0	0
ACP3	55	symbol	H. sapiens	55	H. sapiens	0	0	0	0	0	0	0	0	0	0	0	0	0	0	0	0	0	0	0	0
ADAM17	6868	symbol	H. sapiens	6868	H. sapiens	0	0	0	0	0	0	0	0	0	0	0	1	0	0	0	0	0	0	0	0
ADAM33	80332	symbol	H. sapiens	80332	H. sapiens	0	0	0	0	0	0	0	0	0	0	0	0	0	0	0	0	0	0	0	0
ADH1B	125	symbol	H. sapiens	125	H. sapiens	0	0	0	0	0	0	0	0	0	1	0	0	0	0	0	0	0	0	0	0
ADH1C	126	symbol	H. sapiens	126	H. sapiens	0	0	0	0	0	0	0	0	0	1	0	0	0	0	0	0	0	0	0	0
ADH5	128	symbol	H. sapiens	128	H. sapiens	0	0	0	0	0	0	0	0	0	1	0	0	0	0	0	0	0	0	0	0
ADK	132	symbol	H. sapiens	132	H. sapiens	0	0	0	0	0	0	0	0	0	0	0	0	0	0	0	0	0	0	0	0
AGXT	189	symbol	H. sapiens	189	H. sapiens	1	1	0	0	0	0	1	0	1	0	0	0	0	0	0	0	0	0	0	0
AKR1B1	231	symbol	H. sapiens	231	H. sapiens	1	1	0	0	1	0	0	0	0	0	0	0	0	0	0	0	0	0	0	1
AKR1C1	1645	symbol	H. sapiens	1645	H. sapiens	0	0	0	0	0	0	0	0	0	1	0	0	0	0	0	0	0	0	1	0
AKR1C2	1646	symbol	H. sapiens	1646	H. sapiens	0	0	0	0	0	0	0	0	0	1	0	0	0	0	0	0	0	0	1	0
AKR1C3	8644	symbol	H. sapiens	8644	H. sapiens	0	0	0	0	0	0	0	0	0	0	0	0	0	0	0	0	0	0	1	1
AKT1	207	symbol	H. sapiens	207	H. sapiens	1	1	1	1	1	0	0	1	1	0	0	1	1	0	0	0	0	0	0	0
AKT2	208	symbol	H. sapiens	208	H. sapiens	1	1	1	1	1	0	0	1	1	0	0	1	1	0	0	0	0	0	0	0
ALAD	210	symbol	H. sapiens	210	H. sapiens	0	0	0	0	0	0	0	0	0	0	0	0	0	0	0	0	0	0	0	0
ALB	213	symbol	H. sapiens	213	H. sapiens	0	0	0	0	0	0	0	0	0	0	0	0	0	0	0	0	0	0	0	0
ALDH2	217	symbol	H. sapiens	217	H. sapiens	0	0	0	0	0	0	0	0	0	0	0	0	0	0	0	0	0	0	0	0
AMD1	262	symbol	H. sapiens	262	H. sapiens	0	0	0	0	0	0	0	0	0	0	0	0	0	0	0	0	0	0	0	0
AMY2A	279	symbol	H. sapiens	279	H. sapiens	0	0	0	0	0	0	0	0	0	0	0	0	1	0	0	0	0	0	0	0
ANXA5	308	symbol	H. sapiens	308	H. sapiens	0	0	0	0	0	0	0	0	0	0	0	0	0	0	0	0	0	0	0	0
APOA2	336	symbol	H. sapiens	336	H. sapiens	0	0	0	0	0	0	0	0	0	0	1	0	0	0	0	0	0	0	0	0
AR	367	symbol	H. sapiens	367	H. sapiens	1	1	0	0	1	0	0	0	0	0	0	0	0	0	0	0	0	0	0	0
ARL5A	26225	symbol	H. sapiens	26225	H. sapiens	0	0	0	0	0	0	0	0	0	0	0	0	0	0	0	0	0	0	0	0
AURKA	6790	symbol	H. sapiens	6790	H. sapiens	0	0	0	0	1	0	0	0	0	0	0	0	0	0	0	0	0	0	0	0
BACE1	23621	symbol	H. sapiens	23621	H. sapiens	0	0	0	0	0	0	0	0	0	0	0	0	0	0	0	0	0	0	0	0
BAX	581	symbol	H. sapiens	581	H. sapiens	1	1	0	1	0	0	1	1	1	0	0	0	1	1	1	0	0	1	0	0
BCAT2	587	symbol	H. sapiens	587	H. sapiens	0	0	0	0	0	0	0	0	0	0	0	0	0	0	0	0	0	0	0	0
BCHE	590	symbol	H. sapiens	590	H. sapiens	0	0	0	0	0	0	0	0	0	0	0	0	0	0	0	0	0	0	0	0
BCL2L1	598	symbol	H. sapiens	598	H. sapiens	1	1	0	1	0	0	0	1	0	0	0	1	0	1	1	0	1	1	0	0
BHMT	635	symbol	H. sapiens	635	H. sapiens	0	0	0	0	0	0	0	0	0	0	0	0	0	0	0	0	0	0	0	0
BIRC2	329	symbol	H. sapiens	329	H. sapiens	1	1	0	1	0	0	0	1	0	0	0	0	0	0	0	0	1	1	0	0
BIRC5	332	symbol	H. sapiens	332	H. sapiens	1	1	0	1	0	0	0	0	0	0	0	0	0	0	0	0	0	0	0	0
BIRC7	79444	symbol	H. sapiens	79444	H. sapiens	1	1	0	1	0	0	0	1	0	0	0	0	0	0	0	0	0	0	0	0
BLVRB	645	symbol	H. sapiens	645	H. sapiens	0	0	0	0	0	0	0	0	0	0	0	0	0	0	0	0	0	0	0	0
BMP2	650	symbol	H. sapiens	650	H. sapiens	1	0	0	0	0	0	0	0	0	0	0	0	0	0	0	0	0	0	0	0
BST1	683	symbol	H. sapiens	683	H. sapiens	0	0	0	0	0	0	0	0	0	0	0	0	0	0	0	0	0	0	0	0
BTK	695	symbol	H. sapiens	695	H. sapiens	0	1	0	0	0	0	0	1	0	0	0	0	0	0	0	0	1	0	0	0
CA1	759	symbol	H. sapiens	759	H. sapiens	0	0	0	0	0	0	0	0	0	0	0	0	0	0	0	0	0	0	0	0
CA2	760	symbol	H. sapiens	760	H. sapiens	0	0	0	0	0	0	0	0	0	0	0	0	0	0	0	0	0	0	0	0
CASP1	834	symbol	H. sapiens	834	H. sapiens	0	1	0	0	0	0	0	0	0	0	0	1	0	0	0	0	0	1	0	0
CASP3	836	symbol	H. sapiens	836	H. sapiens	1	1	0	1	0	0	1	1	1	0	0	1	0	1	0	0	0	0	0	0
CASP7	840	symbol	H. sapiens	840	H. sapiens	1	1	0	1	0	0	0	0	1	0	0	1	0	0	0	0	0	0	0	0
CBR1	873	symbol	H. sapiens	873	H. sapiens	0	0	0	0	0	0	0	0	0	1	0	0	0	0	0	0	0	0	0	1
CCNA2	890	symbol	H. sapiens	890	H. sapiens	0	1	0	0	1	0	0	1	0	0	0	0	1	1	0	0	0	0	0	0
CCND1	595	symbol	H. sapiens	595	H. sapiens	1	1	0	1	0	0	1	1	0	0	0	1	1	1	0	0	0	0	0	0
CCNT1	904	symbol	H. sapiens	904	H. sapiens	0	0	0	0	0	0	0	0	0	0	0	0	0	0	1	0	0	0	0	0
CDC37	11140	symbol	H. sapiens	11140	H. sapiens	0	1	0	0	0	0	0	0	0	0	0	0	0	0	0	0	0	0	0	0
CDK2	1017	symbol	H. sapiens	1017	H. sapiens	1	1	0	1	1	0	1	1	0	0	0	0	0	1	0	0	0	0	0	0
CDK6	1021	symbol	H. sapiens	1021	H. sapiens	1	1	0	1	0	0	1	1	0	0	0	0	0	1	0	0	0	0	0	0
CES1	1066	symbol	H. sapiens	1066	H. sapiens	0	0	0	0	0	0	0	0	0	1	0	0	0	0	0	0	0	0	0	0
CFD	1675	symbol	H. sapiens	1675	H. sapiens	0	0	0	0	0	0	0	0	0	0	0	0	0	0	0	0	0	0	0	0
CFLAR	8837	symbol	H. sapiens	8837	H. sapiens	0	1	0	0	0	0	0	0	0	0	0	0	0	0	0	0	1	1	0	0
CHEK1	1111	symbol	H. sapiens	1111	H. sapiens	0	1	0	0	0	0	0	0	0	0	0	0	0	1	0	0	0	0	0	0
CHIT1	1118	symbol	H. sapiens	1118	H. sapiens	0	0	0	0	0	0	0	0	0	0	0	0	0	0	0	0	0	0	0	0
CMA1	1215	symbol	H. sapiens	1215	H. sapiens	0	0	0	0	0	0	0	0	0	0	0	0	0	0	0	0	0	0	0	0
COL4A4	1286	symbol	H. sapiens	1286	H. sapiens	1	1	0	1	0	0	0	0	0	0	0	0	0	0	0	0	0	0	0	0
COL7A1	1294	symbol	H. sapiens	1294	H. sapiens	0	0	0	0	0	0	0	0	0	0	0	0	0	0	0	0	0	0	0	0
CRABP2	1382	symbol	H. sapiens	1382	H. sapiens	0	0	0	0	0	0	0	0	0	0	0	0	0	0	0	0	0	0	0	0
CSK	1445	symbol	H. sapiens	1445	H. sapiens	0	0	0	0	0	0	0	0	0	0	0	1	0	0	0	0	0	0	0	0
CTNNA1	1495	symbol	H. sapiens	1495	H. sapiens	1	1	0	0	0	0	0	0	0	0	0	0	0	0	0	1	0	0	0	0
CTSB	1508	symbol	H. sapiens	1508	H. sapiens	0	1	0	0	0	0	0	0	0	0	0	0	0	0	0	0	0	1	0	0
CTSF	8722	symbol	H. sapiens	8722	H. sapiens	0	1	0	0	0	0	0	0	0	0	0	0	0	0	0	0	0	0	0	0
CTSK	1513	symbol	H. sapiens	1513	H. sapiens	0	1	0	0	0	0	0	0	0	0	0	0	0	0	0	0	0	0	0	0
CTSS	1520	symbol	H. sapiens	1520	H. sapiens	0	1	0	0	0	0	0	1	0	0	0	0	0	0	0	0	0	1	0	0
CYP19A1	1588	symbol	H. sapiens	1588	H. sapiens	0	0	0	0	0	0	0	0	0	0	0	0	0	0	0	0	0	0	1	0
CYP2C8	1558	symbol	H. sapiens	1558	H. sapiens	0	0	0	0	0	0	1	0	0	1	0	0	0	0	0	0	0	0	0	0
CYP2C9	1559	symbol	H. sapiens	1559	H. sapiens	0	0	0	0	0	0	1	0	0	1	0	0	0	0	0	0	0	0	0	0
DAPK1	1612	symbol	H. sapiens	1612	H. sapiens	1	1	0	0	0	0	1	0	0	0	0	0	0	0	0	0	0	0	0	0
DCK	1633	symbol	H. sapiens	1633	H. sapiens	0	0	0	0	0	0	0	0	0	0	0	0	0	0	0	0	0	0	0	0
DCXR	51181	symbol	H. sapiens	51181	H. sapiens	0	0	0	0	0	0	0	0	0	0	0	0	0	0	0	0	0	0	0	0
DHFR	1719	symbol	H. sapiens	1719	H. sapiens	0	0	0	0	0	0	0	0	0	0	0	0	0	0	0	0	0	0	0	1
DHODH	1723	symbol	H. sapiens	1723	H. sapiens	0	0	0	0	0	0	0	0	0	0	0	0	0	0	0	0	0	0	0	0
DOT1L	84444	symbol	H. sapiens	84444	H. sapiens	0	0	0	0	0	0	0	0	0	0	0	0	0	0	1	0	0	0	0	0
DPEP1	1800	symbol	H. sapiens	1800	H. sapiens	0	0	0	0	0	0	0	0	0	0	0	0	0	0	0	0	0	0	0	0
DPP4	1803	symbol	H. sapiens	1803	H. sapiens	0	0	0	0	0	0	0	0	0	0	0	0	0	0	0	0	0	0	0	0
DTYMK	1841	symbol	H. sapiens	1841	H. sapiens	0	0	0	0	0	0	0	0	0	0	0	0	0	0	0	0	0	0	0	0
DUSP6	1848	symbol	H. sapiens	1848	H. sapiens	0	1	0	0	0	0	0	0	0	0	0	0	0	0	1	0	0	0	0	0
DUT	1854	symbol	H. sapiens	1854	H. sapiens	0	0	0	0	0	0	0	0	0	1	0	0	0	0	0	0	0	0	0	0
EGFR	1956	symbol	H. sapiens	1956	H. sapiens	1	1	0	0	0	0	1	1	0	0	0	1	1	0	0	1	0	0	0	0
EIF4E	1977	symbol	H. sapiens	1977	H. sapiens	0	1	0	0	0	0	0	0	0	0	0	0	1	0	0	0	0	0	0	0
ELANE	1991	symbol	H. sapiens	1991	H. sapiens	0	0	0	0	0	0	0	0	0	0	0	0	0	0	1	0	0	0	0	0
EPHB4	2050	symbol	H. sapiens	2050	H. sapiens	0	0	0	0	0	0	0	0	0	0	0	0	0	0	0	1	0	0	0	0
EPHX2	2053	symbol	H. sapiens	2053	H. sapiens	0	0	0	0	0	0	0	0	0	0	0	0	0	0	0	0	0	0	0	0
ERBB4	2066	symbol	H. sapiens	2066	H. sapiens	0	1	0	0	0	0	0	0	0	0	0	0	0	0	0	0	0	0	0	0
ESR1	2099	symbol	H. sapiens	2099	H. sapiens	1	1	0	0	0	0	0	0	0	0	0	0	0	0	0	0	0	0	0	0
Esr2	2100	symbol	H. sapiens	2100	H. sapiens	1	1	0	0	0	0	0	0	0	0	0	0	0	0	0	0	0	0	0	0
ESRRG	2104	symbol	H. sapiens	2104	H. sapiens	0	0	0	0	0	0	0	0	0	0	0	0	0	0	0	0	0	0	0	0
F10	2159	symbol	H. sapiens	2159	H. sapiens	0	0	0	0	0	0	0	0	0	0	0	0	0	0	0	0	0	0	0	0
F11	2160	symbol	H. sapiens	2160	H. sapiens	0	0	0	0	0	0	0	0	0	0	0	0	0	0	0	0	0	0	0	0
F2	2147	symbol	H. sapiens	2147	H. sapiens	1	1	0	0	0	0	0	0	0	0	0	0	0	0	0	1	0	0	0	0
F7	2155	symbol	H. sapiens	2155	H. sapiens	0	0	0	0	0	0	0	0	0	0	0	0	0	0	0	0	0	0	0	0
FABP3	2170	symbol	H. sapiens	2170	H. sapiens	0	0	0	0	0	0	0	0	0	0	1	0	0	0	0	0	0	0	0	0
FABP4	2167	symbol	H. sapiens	2167	H. sapiens	0	0	0	0	0	0	0	0	0	0	1	0	1	0	0	0	0	0	0	0
FABP5	2171	symbol	H. sapiens	2171	H. sapiens	0	0	0	0	0	0	0	0	0	0	1	0	0	0	0	0	0	0	0	0
FABP6	2172	symbol	H. sapiens	2172	H. sapiens	0	0	0	0	0	0	0	0	0	0	1	0	0	0	0	0	0	0	0	0
FABP7	2173	symbol	H. sapiens	2173	H. sapiens	0	0	0	0	0	0	0	0	0	0	1	0	0	0	0	0	0	0	0	0
FDPS	2224	symbol	H. sapiens	2224	H. sapiens	0	1	0	0	0	0	0	0	0	0	0	0	0	0	0	0	0	0	0	0
FECH	2235	symbol	H. sapiens	2235	H. sapiens	0	0	0	0	0	0	0	0	0	0	0	0	0	0	0	0	0	0	0	0
FGFR1	2260	symbol	H. sapiens	2260	H. sapiens	1	1	0	0	0	0	1	0	0	0	0	0	0	0	0	1	0	0	0	0
FGFR2	2263	symbol	H. sapiens	2263	H. sapiens	1	1	0	0	0	0	0	0	0	0	0	0	0	0	0	1	0	0	0	0
FHIT	2272	symbol	H. sapiens	2272	H. sapiens	0	1	0	1	0	0	0	0	0	0	0	0	0	0	0	0	0	0	0	0
FKBP1A	2280	symbol	H. sapiens	2280	H. sapiens	0	0	0	0	0	0	0	0	0	0	0	0	0	0	0	0	0	0	0	0
FKBP1B	2281	symbol	H. sapiens	2281	H. sapiens	0	0	0	0	0	0	0	0	0	0	0	0	0	0	0	0	0	0	0	0
FKBP3	2287	symbol	H. sapiens	2287	H. sapiens	0	0	0	0	0	0	0	0	0	0	0	0	0	0	0	0	0	0	0	0
FLT1	2321	symbol	H. sapiens	2321	H. sapiens	0	1	0	0	0	0	0	0	0	0	0	0	1	0	1	0	0	0	0	0
FN1	2335	symbol	H. sapiens	2335	H. sapiens	1	1	0	1	0	0	0	0	0	0	0	0	0	0	0	1	0	0	0	0
FNTA	2339	symbol	H. sapiens	2339	H. sapiens	0	0	0	0	0	0	0	0	0	0	0	0	0	0	0	0	0	0	0	0
GART	2618	symbol	H. sapiens	2618	H. sapiens	0	0	0	0	0	0	0	0	0	0	0	0	0	0	0	0	0	0	0	0
GC	2638	symbol	H. sapiens	2638	H. sapiens	0	0	0	0	0	0	0	0	0	0	0	0	0	0	0	0	0	0	0	0
GCDH	2639	symbol	H. sapiens	2639	H. sapiens	0	0	0	0	0	0	0	0	0	0	0	0	0	0	0	0	0	0	0	0
GCK	2645	symbol	H. sapiens	2645	H. sapiens	0	1	0	0	0	0	0	0	1	0	1	0	0	0	0	0	0	0	0	0
GLO1	2739	symbol	H. sapiens	2739	H. sapiens	0	0	0	0	0	0	0	0	0	0	0	0	0	0	0	0	0	0	0	0
GM2A	2760	symbol	H. sapiens	2760	H. sapiens	0	0	0	0	0	0	0	0	0	0	0	0	0	0	0	0	0	0	0	0
GP1BA	2811	symbol	H. sapiens	2811	H. sapiens	0	1	0	0	0	0	0	0	0	0	0	0	0	0	0	0	0	0	0	0
GPI	2821	symbol	H. sapiens	2821	H. sapiens	0	1	0	0	0	0	0	0	0	0	0	1	0	0	0	1	0	0	0	0
GRB2	2885	symbol	H. sapiens	2885	H. sapiens	1	1	0	0	0	0	1	1	0	0	0	0	0	1	0	0	0	0	0	0
GSK3B	2932	symbol	H. sapiens	2932	H. sapiens	1	1	0	0	0	0	1	1	1	0	0	1	0	1	0	1	0	0	0	0
GSR	2936	symbol	H. sapiens	2936	H. sapiens	0	0	0	0	0	0	0	0	0	1	0	0	0	0	0	0	0	0	0	0
GSTA1	2938	symbol	H. sapiens	2938	H. sapiens	1	1	1	1	0	0	0	0	0	1	0	0	0	0	0	0	0	0	0	0
GSTM1	2944	symbol	H. sapiens	2944	H. sapiens	1	1	1	1	0	0	0	0	0	1	0	0	0	0	0	0	0	0	0	0
GSTM2	2946	symbol	H. sapiens	2946	H. sapiens	1	1	1	1	0	0	0	0	0	1	0	0	0	0	0	0	0	0	0	0
GSTP1	2950	symbol	H. sapiens	2950	H. sapiens	1	1	1	1	0	0	0	0	0	1	0	0	0	0	0	0	0	0	0	0
GSTT2B	653689	symbol	H. sapiens	653689	H. sapiens	1	1	1	1	0	0	0	0	0	1	0	0	0	0	0	0	0	0	0	0
GSTZ1	2954	symbol	H. sapiens	2954	H. sapiens	0	0	0	0	0	0	0	0	0	1	0	0	0	0	0	0	0	0	0	0
HADH	3033	symbol	H. sapiens	3033	H. sapiens	0	0	0	0	0	0	0	0	0	0	0	0	0	0	0	0	0	0	0	0
HCK	3055	symbol	H. sapiens	3055	H. sapiens	0	1	0	0	0	0	0	0	0	0	0	0	0	0	0	0	0	0	0	0
HDAC8	55869	symbol	H. sapiens	55869	H. sapiens	0	0	0	0	0	0	1	0	0	0	0	0	0	1	0	0	0	0	0	0
HEXB	3074	symbol	H. sapiens	3074	H. sapiens	0	0	0	0	0	0	0	0	0	0	0	0	0	0	0	0	0	0	0	0
HMGCR	3156	symbol	H. sapiens	3156	H. sapiens	0	0	0	0	0	0	0	0	0	0	0	0	1	0	0	0	0	0	0	0
HMOX1	3162	symbol	H. sapiens	3162	H. sapiens	1	1	1	0	0	0	1	0	0	0	0	0	1	0	0	0	0	0	0	0
HNF4G	3174	symbol	H. sapiens	3174	H. sapiens	0	0	0	0	0	0	0	0	0	0	0	0	0	0	0	0	0	0	0	0
HNMT	3176	symbol	H. sapiens	3176	H. sapiens	0	0	0	0	0	0	0	0	0	0	0	0	0	0	0	0	0	0	0	0
HRAS	3265	symbol	H. sapiens	3265	H. sapiens	1	1	0	0	0	0	1	1	0	0	0	1	1	1	0	1	0	0	0	0
HSD11B1	3290	symbol	H. sapiens	3290	H. sapiens	0	0	0	0	0	0	0	0	0	1	0	0	0	0	0	0	0	0	1	0
HSD17B1	3292	symbol	H. sapiens	3292	H. sapiens	0	0	0	0	0	0	0	0	0	0	0	0	0	0	0	0	0	0	1	0
HSD17B11	51170	symbol	H. sapiens	51170	H. sapiens	0	0	0	0	0	0	0	0	0	0	0	0	0	0	0	0	0	0	0	0
HSP90AA1	3320	symbol	H. sapiens	3320	H. sapiens	1	1	1	0	1	1	0	0	0	0	0	1	0	0	0	0	0	1	0	0
HSP90AB1	3326	symbol	H. sapiens	3326	H. sapiens	1	1	1	0	1	1	0	0	0	0	0	1	0	0	0	0	0	1	0	0
HSPA8	3312	symbol	H. sapiens	3312	H. sapiens	0	1	0	0	0	0	0	1	0	0	0	0	1	0	0	0	0	1	0	0
IGF1	3479	symbol	H. sapiens	3479	H. sapiens	1	1	0	0	1	0	1	0	0	0	0	1	1	1	1	0	0	0	1	0
IGF1R	3480	symbol	H. sapiens	3480	H. sapiens	1	1	0	0	1	0	1	0	0	0	0	0	1	0	1	1	0	0	1	0
IGLV2-8	28817	symbol	H. sapiens	28817	H. sapiens	0	0	0	0	0	0	0	0	0	0	0	0	0	0	0	0	0	0	0	0
IL2	3558	symbol	H. sapiens	3558	H. sapiens	1	1	0	0	0	1	0	1	0	0	0	0	0	0	0	0	0	0	0	0
IMPDH2	3615	symbol	H. sapiens	3615	H. sapiens	0	0	0	0	0	0	0	0	0	1	0	0	0	0	0	0	0	0	0	0
INSR	3643	symbol	H. sapiens	3643	H. sapiens	0	1	0	0	0	0	0	0	1	0	0	0	1	0	0	1	0	0	1	0
ITGAL	3683	symbol	H. sapiens	3683	H. sapiens	0	1	0	0	0	0	0	1	0	0	0	0	0	0	0	1	0	0	0	0
ITK	3702	symbol	H. sapiens	3702	H. sapiens	0	1	0	0	0	0	0	0	0	0	0	0	0	0	0	0	0	0	0	0
IVD	3712	symbol	H. sapiens	3712	H. sapiens	0	0	0	0	0	0	0	0	0	0	0	0	0	0	0	0	0	0	0	0
JAK2	3717	symbol	H. sapiens	3717	H. sapiens	1	1	0	0	0	1	0	1	1	0	0	0	0	0	0	0	0	1	0	0
JAK3	3718	symbol	H. sapiens	3718	H. sapiens	1	1	0	0	0	1	0	1	0	0	0	0	0	1	0	0	1	1	0	0
JUN	3725	symbol	H. sapiens	3725	H. sapiens	1	1	1	0	0	1	1	1	1	0	0	1	0	1	0	0	0	1	0	0
KDR	3791	symbol	H. sapiens	3791	H. sapiens	0	1	1	0	0	0	0	0	0	0	0	0	0	0	0	0	0	0	0	0
KIF11	3832	symbol	H. sapiens	3832	H. sapiens	0	0	0	0	0	0	0	0	0	0	0	0	0	0	0	0	0	0	0	0
KIT	3815	symbol	H. sapiens	3815	H. sapiens	1	1	0	0	0	0	1	0	0	0	0	0	0	0	0	0	0	0	0	0
KYAT1	883	symbol	H. sapiens	883	H. sapiens	0	0	0	0	0	0	0	0	0	1	0	0	0	0	0	0	0	0	0	0
LCK	3932	symbol	H. sapiens	3932	H. sapiens	0	1	0	0	0	1	0	0	0	0	0	0	0	0	0	0	1	0	0	0
LCN2	3934	symbol	H. sapiens	3934	H. sapiens	0	0	0	0	0	0	0	0	0	0	0	1	0	0	0	0	0	0	0	0
LTA4H	4048	symbol	H. sapiens	4048	H. sapiens	0	0	0	0	0	0	0	0	0	0	0	0	0	0	0	0	0	0	0	0
MAOB	4129	symbol	H. sapiens	4129	H. sapiens	0	0	0	0	0	0	1	0	0	1	0	1	0	0	0	0	0	0	0	0
MAP2K1	5604	symbol	H. sapiens	5604	H. sapiens	1	1	0	0	1	0	1	0	0	0	0	0	1	0	0	1	0	0	0	0
MAPK1	5594	symbol	H. sapiens	5594	H. sapiens	1	1	0	1	1	1	1	1	0	0	0	1	1	1	0	1	0	1	0	0
MAPK10	5602	symbol	H. sapiens	5602	H. sapiens	1	1	1	1	1	1	1	1	1	0	0	1	0	0	0	0	0	1	0	0
MAPK12	6300	symbol	H. sapiens	6300	H. sapiens	0	1	1	0	1	1	1	1	0	0	0	1	0	0	0	0	0	1	0	0
MAPK14	1432	symbol	H. sapiens	1432	H. sapiens	0	1	1	0	1	1	1	1	0	0	0	1	0	0	0	0	0	1	0	0
MAPK8	5599	symbol	H. sapiens	5599	H. sapiens	1	1	1	1	1	1	1	1	1	0	0	1	0	0	0	0	0	1	0	0
MAPKAPK2	9261	symbol	H. sapiens	9261	H. sapiens	0	1	0	0	0	0	0	0	0	0	0	0	0	1	0	0	0	0	0	0
MDM2	4193	symbol	H. sapiens	4193	H. sapiens	1	1	0	1	0	0	1	1	0	0	0	0	0	1	1	0	0	0	0	0
MET	4233	symbol	H. sapiens	4233	H. sapiens	1	1	0	0	0	0	1	0	0	0	0	1	0	0	1	1	0	0	0	0
MIF	4282	symbol	H. sapiens	4282	H. sapiens	0	0	0	0	0	0	0	0	0	1	0	0	0	0	0	0	0	0	0	0
MME	4311	symbol	H. sapiens	4311	H. sapiens	0	0	0	0	0	0	0	0	0	0	0	0	0	0	0	0	0	0	0	0
MMP1	4312	symbol	H. sapiens	4312	H. sapiens	1	1	0	0	0	0	1	0	0	0	1	1	0	0	0	0	0	0	0	0
MMP12	4321	symbol	H. sapiens	4321	H. sapiens	0	0	0	0	0	0	0	0	0	0	0	0	0	0	0	0	0	0	0	0
MMP13	4322	symbol	H. sapiens	4322	H. sapiens	0	1	0	0	0	0	1	0	0	0	0	1	0	0	0	0	0	0	0	0
MMP16	4325	symbol	H. sapiens	4325	H. sapiens	0	0	0	0	0	0	1	0	0	0	0	0	0	0	0	0	0	0	0	0
MMP3	4314	symbol	H. sapiens	4314	H. sapiens	0	1	0	0	0	0	0	0	0	0	0	1	0	0	1	0	0	0	0	0
MMP8	4317	symbol	H. sapiens	4317	H. sapiens	0	0	0	0	0	0	0	0	0	0	0	0	0	0	0	0	0	0	0	0
MMP9	4318	symbol	H. sapiens	4318	H. sapiens	1	1	1	0	0	0	1	0	0	0	0	1	0	0	1	0	0	0	0	0
MTAP	4507	symbol	H. sapiens	4507	H. sapiens	0	0	0	0	0	0	0	0	0	0	0	0	0	0	0	0	0	0	0	0
MTHFD1	4522	symbol	H. sapiens	4522	H. sapiens	0	0	0	0	0	0	0	0	0	0	0	0	0	0	0	0	0	0	0	0
MYC	4609	symbol	H. sapiens	4609	H. sapiens	1	1	0	1	0	0	1	1	0	0	0	1	0	1	1	0	0	0	0	0
NMNAT1	64802	symbol	H. sapiens	64802	H. sapiens	0	0	0	0	0	0	0	0	0	0	0	0	0	0	0	0	0	0	0	0
NOS3	4846	symbol	H. sapiens	4846	H. sapiens	0	1	1	0	0	0	1	0	1	0	0	0	1	0	0	0	0	0	0	0
NQO1	1728	symbol	H. sapiens	1728	H. sapiens	1	1	1	0	0	0	0	0	0	0	0	0	0	0	0	0	0	0	0	0
NR1H2	7376	symbol	H. sapiens	7376	H. sapiens	0	0	0	0	0	0	0	0	1	0	0	0	0	0	0	0	0	0	0	0
NR1H3	10062	symbol	H. sapiens	10062	H. sapiens	0	1	0	0	0	0	0	0	1	0	1	0	0	0	0	0	0	0	0	0
NR1H4	9971	symbol	H. sapiens	9971	H. sapiens	0	0	0	0	0	0	0	0	0	0	0	0	0	0	0	0	0	0	0	0
NR1I2	8856	symbol	H. sapiens	8856	H. sapiens	0	0	0	0	0	0	0	0	0	0	0	0	0	0	0	0	0	0	0	0
NR1I3	9970	symbol	H. sapiens	9970	H. sapiens	0	0	0	0	0	0	0	0	0	0	0	0	0	0	0	0	0	0	0	0
NR3C1	2908	symbol	H. sapiens	2908	H. sapiens	0	0	0	0	0	0	0	0	0	0	0	0	0	0	0	0	0	0	0	0
NR3C2	4306	symbol	H. sapiens	4306	H. sapiens	0	0	0	0	0	0	0	0	0	0	0	0	0	0	0	0	0	0	0	0
NT5M	56953	symbol	H. sapiens	56953	H. sapiens	0	0	0	0	0	0	0	0	0	0	0	0	0	0	0	0	0	0	0	0
OAT	4942	symbol	H. sapiens	4942	H. sapiens	0	0	0	0	0	0	0	0	0	0	0	0	0	0	0	0	0	0	0	0
PADI4	23569	symbol	H. sapiens	23569	H. sapiens	0	0	0	0	0	0	0	0	0	0	0	0	0	0	0	0	0	0	0	0
PAH	5053	symbol	H. sapiens	5053	H. sapiens	0	0	0	0	0	0	0	0	0	0	0	0	0	0	0	0	0	0	0	1
PARP1	142	symbol	H. sapiens	142	H. sapiens	0	1	0	0	0	0	0	0	0	0	0	0	0	0	0	0	1	1	0	0
PCK1	5105	symbol	H. sapiens	5105	H. sapiens	0	1	0	0	0	0	0	0	1	0	1	0	1	0	0	0	0	0	0	0
PCTP	58488	symbol	H. sapiens	58488	H. sapiens	0	0	0	0	0	0	0	0	0	0	0	0	0	0	0	0	0	0	0	0
PDE3B	5140	symbol	H. sapiens	5140	H. sapiens	0	1	0	0	1	0	0	0	1	0	0	0	1	0	0	0	0	0	0	0
PDE4B	5142	symbol	H. sapiens	5142	H. sapiens	0	1	0	0	0	0	1	0	0	0	0	0	0	0	0	0	0	0	0	0
PDE4D	5144	symbol	H. sapiens	5144	H. sapiens	0	1	0	0	0	0	1	0	0	0	0	0	0	0	0	0	0	0	0	0
PDE5A	8654	symbol	H. sapiens	8654	H. sapiens	0	1	0	0	0	0	0	0	0	0	0	0	0	0	0	0	0	0	0	0
PDK2	5164	symbol	H. sapiens	5164	H. sapiens	0	0	0	0	0	0	0	0	0	0	0	0	0	0	0	0	0	0	0	0
PDPK1	5170	symbol	H. sapiens	5170	H. sapiens	0	1	0	1	0	0	0	1	1	0	1	0	1	0	0	1	0	0	0	0
PGF	5228	symbol	H. sapiens	5228	H. sapiens	1	1	0	0	0	0	0	0	0	0	0	0	0	0	0	0	0	0	0	0
PGR	5241	symbol	H. sapiens	5241	H. sapiens	0	1	0	0	1	0	0	0	0	0	0	0	0	0	0	0	0	0	0	0
PIK3CG	5294	symbol	H. sapiens	5294	H. sapiens	0	1	0	0	0	0	1	1	0	0	0	0	0	0	0	0	0	0	0	0
PIK3R1	5295	symbol	H. sapiens	5295	H. sapiens	1	1	1	1	1	0	0	1	1	0	0	1	1	1	0	1	0	0	0	0
PIM1	5292	symbol	H. sapiens	5292	H. sapiens	1	1	0	0	0	0	1	1	0	0	0	0	0	0	0	0	0	0	0	0
PKLR	5313	symbol	H. sapiens	5313	H. sapiens	0	1	0	0	0	0	0	0	1	0	0	0	0	0	0	0	0	0	0	0
PLA2G10	8399	symbol	H. sapiens	8399	H. sapiens	0	1	0	0	0	0	1	0	0	0	0	0	0	0	0	0	0	0	0	0
PLA2G2A	5320	symbol	H. sapiens	5320	H. sapiens	0	1	0	0	0	0	1	0	0	0	0	0	0	0	0	0	0	0	0	0
PLAU	5328	symbol	H. sapiens	5328	H. sapiens	0	1	0	0	0	0	1	0	0	0	0	0	0	0	1	0	1	0	0	0
PNMT	5409	symbol	H. sapiens	5409	H. sapiens	0	0	0	0	0	0	0	0	0	1	0	0	0	0	0	0	0	0	0	0
PPARA	5465	symbol	H. sapiens	5465	H. sapiens	0	1	0	0	0	0	0	0	1	0	1	0	0	0	0	0	0	0	0	0
PPARD	5467	symbol	H. sapiens	5467	H. sapiens	1	1	0	0	0	0	0	0	0	0	1	1	0	0	0	0	0	0	0	0
PPARG	5468	symbol	H. sapiens	5468	H. sapiens	1	1	0	0	0	0	1	0	0	0	1	0	1	0	1	0	0	0	0	0
PPCDC	60490	symbol	H. sapiens	60490	H. sapiens	0	0	0	0	0	0	0	0	0	0	0	0	0	0	0	0	0	0	0	0
PPIA	5478	symbol	H. sapiens	5478	H. sapiens	0	0	0	0	0	0	0	0	0	0	0	0	0	0	0	0	0	1	0	0
PPP1CC	5501	symbol	H. sapiens	5501	H. sapiens	0	1	0	0	1	0	1	1	1	0	0	1	0	0	0	1	0	0	0	0
PPP5C	5536	symbol	H. sapiens	5536	H. sapiens	0	1	0	0	0	0	0	0	0	0	0	0	0	0	0	0	0	0	0	0
PRKACA	5566	symbol	H. sapiens	5566	H. sapiens	1	1	0	0	1	0	1	1	1	0	0	1	1	1	0	0	0	0	1	0
PRKCQ	5588	symbol	H. sapiens	5588	H. sapiens	0	1	0	0	0	1	1	1	1	0	0	1	0	0	0	0	1	0	0	0
PROCR	10544	symbol	H. sapiens	10544	H. sapiens	0	0	0	0	0	0	0	0	0	0	0	0	0	0	0	0	0	0	0	0
PSAP	5660	symbol	H. sapiens	5660	H. sapiens	0	0	0	0	0	0	0	0	0	0	0	0	0	0	0	0	0	0	0	0
PTGS2	5743	symbol	H. sapiens	5743	H. sapiens	1	1	0	1	0	1	1	0	1	1	0	1	1	0	0	0	1	0	1	0
PTPN1	5770	symbol	H. sapiens	5770	H. sapiens	0	1	0	0	0	0	0	0	1	0	0	0	0	0	0	1	0	0	0	0
PTPN11	5781	symbol	H. sapiens	5781	H. sapiens	0	1	0	0	0	0	0	1	1	0	0	1	0	0	0	1	0	0	0	0
PYGL	5836	symbol	H. sapiens	5836	H. sapiens	0	1	0	0	0	0	0	0	1	0	0	0	0	0	0	0	0	1	0	0
RAC1	5879	symbol	H. sapiens	5879	H. sapiens	1	1	1	0	0	0	0	1	1	0	0	1	0	1	0	1	0	0	0	0
RAF1	5894	symbol	H. sapiens	5894	H. sapiens	1	1	0	0	1	0	1	1	0	0	0	0	0	0	0	1	0	0	0	0
RAP2A	5911	symbol	H. sapiens	5911	H. sapiens	0	0	0	0	0	0	0	0	0	0	0	0	0	0	0	0	0	0	0	0
RARA	5914	symbol	H. sapiens	5914	H. sapiens	1	1	0	0	0	1	0	0	0	0	0	0	0	0	1	0	0	0	0	0
RARB	5915	symbol	H. sapiens	5915	H. sapiens	1	1	0	1	0	0	0	0	0	0	0	0	0	0	0	0	0	0	0	0
RARG	5916	symbol	H. sapiens	5916	H. sapiens	0	0	0	0	0	0	0	0	0	0	0	0	0	0	0	0	0	0	0	0
RBP4	5950	symbol	H. sapiens	5950	H. sapiens	0	0	0	0	0	0	0	0	0	0	0	0	0	0	0	0	0	0	0	0
REN	5972	symbol	H. sapiens	5972	H. sapiens	0	0	0	0	0	0	0	0	0	0	0	0	0	0	0	0	0	0	0	0
RFK	55312	symbol	H. sapiens	55312	H. sapiens	0	0	0	0	0	0	0	0	0	0	0	0	0	0	0	0	0	0	0	0
RNASE2	6036	symbol	H. sapiens	6036	H. sapiens	0	0	0	0	0	0	0	0	0	0	0	0	0	0	0	0	0	0	0	0
RNASE3	6037	symbol	H. sapiens	6037	H. sapiens	1	1	0	0	1	0	1	1	0	0	0	0	0	0	0	1	0	0	0	0
RNASE4	6038	symbol	H. sapiens	6038	H. sapiens	0	0	0	0	0	0	0	0	0	0	0	0	0	0	0	0	0	0	0	0
RORA	6095	symbol	H. sapiens	6095	H. sapiens	0	0	0	0	0	1	0	0	0	0	0	1	0	0	0	0	0	0	0	0
RXRA	6256	symbol	H. sapiens	6256	H. sapiens	1	1	0	1	0	1	1	0	1	0	1	0	0	0	1	0	0	0	0	0
RXRB	6257	symbol	H. sapiens	6257	H. sapiens	1	1	0	1	0	1	1	0	1	0	1	0	0	0	1	0	0	0	0	0
S100A9	6280	symbol	H. sapiens	6280	H. sapiens	0	0	0	0	0	0	0	0	0	1	0	1	0	0	0	0	0	0	0	0
SDS	10993	symbol	H. sapiens	10993	H. sapiens	0	0	0	0	0	0	0	0	0	0	0	0	0	0	0	0	0	0	0	0
SEC14L2	23541	symbol	H. sapiens	23541	H. sapiens	0	1	0	0	0	0	0	1	0	0	0	0	0	0	0	0	1	1	0	0
SERPINA1	5265	symbol	H. sapiens	5265	H. sapiens	0	0	0	0	0	0	0	0	0	0	0	0	0	0	0	0	0	0	0	0
SETD7	80854	symbol	H. sapiens	80854	H. sapiens	0	1	0	0	0	0	0	0	0	0	0	0	0	0	0	0	0	0	0	0
SHBG	6462	symbol	H. sapiens	6462	H. sapiens	0	0	0	0	0	0	0	0	0	0	0	0	0	0	0	0	0	0	0	0
SOD2	6648	symbol	H. sapiens	6648	H. sapiens	0	1	0	0	0	0	0	0	0	0	0	0	1	0	0	0	0	0	0	0
SORD	6652	symbol	H. sapiens	6652	H. sapiens	0	0	0	0	0	0	0	0	0	1	0	0	0	0	0	0	0	0	0	0
SPR	6697	symbol	H. sapiens	6697	H. sapiens	0	0	0	0	0	0	0	0	0	0	0	0	0	0	0	0	0	0	0	1
SRC	6714	symbol	H. sapiens	6714	H. sapiens	0	1	1	0	0	0	1	1	0	0	0	1	0	1	0	1	0	0	0	0
STAT1	6772	symbol	H. sapiens	6772	H. sapiens	1	1	0	0	0	1	0	1	0	0	0	0	0	0	0	0	0	1	0	0
STS	412	symbol	H. sapiens	412	H. sapiens	0	0	0	0	0	0	0	0	0	0	0	0	0	0	0	0	0	0	1	0
SULT1A1	6817	symbol	H. sapiens	6817	H. sapiens	0	0	0	0	0	0	0	0	0	1	0	0	0	0	0	0	0	0	0	0
SULT1E1	6783	symbol	H. sapiens	6783	H. sapiens	0	0	0	0	0	0	0	0	0	0	0	0	0	0	0	0	0	0	1	0
SULT2A1	6822	symbol	H. sapiens	6822	H. sapiens	0	0	0	0	0	0	0	0	0	1	0	0	0	0	0	0	0	0	0	0
SULT2B1	6820	symbol	H. sapiens	6820	H. sapiens	0	0	0	0	0	0	0	0	0	0	0	0	0	0	0	0	0	0	1	0
SYK	6850	symbol	H. sapiens	6850	H. sapiens	0	1	0	0	0	0	0	1	0	0	0	0	0	1	0	0	1	0	0	0
TAP1	6890	symbol	H. sapiens	6890	H. sapiens	0	1	0	0	0	0	0	1	0	0	0	0	0	0	0	0	1	1	0	0
TEK	7010	symbol	H. sapiens	7010	H. sapiens	0	1	0	0	0	0	0	0	0	0	0	0	1	0	0	0	0	0	0	0
TGFB1	7040	symbol	H. sapiens	7040	H. sapiens	1	1	0	0	0	1	0	1	1	0	0	0	0	1	0	0	0	0	0	0
TGFB2	7042	symbol	H. sapiens	7042	H. sapiens	1	1	0	0	0	1	1	1	0	0	0	0	0	1	0	0	0	0	0	0
TGFBR1	7046	symbol	H. sapiens	7046	H. sapiens	1	1	0	0	0	1	0	0	0	0	0	0	0	0	0	1	0	0	0	0
TGM3	7053	symbol	H. sapiens	7053	H. sapiens	0	0	0	0	0	0	0	0	0	0	0	0	0	0	0	0	0	0	0	0
THRA	7067	symbol	H. sapiens	7067	H. sapiens	0	1	0	0	0	0	0	0	0	0	0	0	0	0	0	0	0	0	0	0
THRB	7068	symbol	H. sapiens	7068	H. sapiens	0	1	0	0	0	0	0	0	0	0	0	0	0	0	0	0	0	0	0	0
TIMP1	7076	symbol	H. sapiens	7076	H. sapiens	1	1	0	0	0	0	0	1	0	0	0	0	1	0	0	0	0	0	0	0
TIMP2	7077	symbol	H. sapiens	7077	H. sapiens	0	0	0	0	0	0	0	0	0	0	0	0	0	0	0	0	0	0	0	0
TNNC1	7134	symbol	H. sapiens	7134	H. sapiens	0	1	0	0	0	0	1	0	0	0	0	0	0	0	0	0	0	0	0	0
TPH1	7166	symbol	H. sapiens	7166	H. sapiens	0	0	0	0	0	0	1	0	0	0	0	0	0	0	0	0	0	0	0	1
TPSB2	64499	symbol	H. sapiens	64499	H. sapiens	0	0	0	0	0	0	0	0	0	0	0	0	0	0	0	0	0	0	0	0
TRAPPC3	27095	symbol	H. sapiens	27095	H. sapiens	0	0	0	0	0	0	0	0	0	0	0	0	0	0	0	0	0	0	0	0
TRDMT1	1787	symbol	H. sapiens	1787	H. sapiens	0	0	0	0	0	0	0	0	0	0	0	0	0	0	0	0	0	0	0	0
TTPA	7274	symbol	H. sapiens	7274	H. sapiens	0	0	0	0	0	0	0	0	0	0	0	0	0	0	0	0	0	0	0	0
TTR	7276	symbol	H. sapiens	7276	H. sapiens	0	0	0	0	0	0	0	0	0	0	0	0	0	0	0	0	0	0	0	0
TYMS	7298	symbol	H. sapiens	7298	H. sapiens	0	0	0	0	0	0	0	0	0	0	0	0	0	0	0	0	0	0	0	0
UAP1	6675	symbol	H. sapiens	6675	H. sapiens	0	0	0	0	0	0	0	0	0	0	0	0	0	0	0	0	0	0	0	0
VDR	7421	symbol	H. sapiens	7421	H. sapiens	0	0	0	0	0	0	1	1	0	0	0	0	0	0	0	0	0	0	0	0
VEGFA	7422	symbol	H. sapiens	7422	H. sapiens	1	1	1	0	0	0	1	0	0	0	0	0	1	0	0	0	0	0	0	0
WARS1	7453	symbol	H. sapiens	7453	H. sapiens	0	0	0	0	0	0	0	0	0	0	0	0	0	0	0	0	0	0	0	0
WAS	7454	symbol	H. sapiens	7454	H. sapiens	0	1	0	0	0	0	0	0	0	0	0	1	0	0	0	1	0	0	0	0
XIAP	331	symbol	H. sapiens	331	H. sapiens	1	1	0	1	0	0	0	1	0	0	0	0	0	0	0	0	1	1	0	0
YARS1	8565	symbol	H. sapiens	8565	H. sapiens	0	0	0	0	0	0	0	0	0	0	0	0	0	0	0	0	0	0	0	0
ZAP70	7535	symbol	H. sapiens	7535	H. sapiens	0	1	0	0	0	1	0	0	0	0	0	0	0	0	0	0	1	0	0	0

## Sheet: Enrichment
GroupID	Category	Term	Description	LogP	P	Log(q-value)	InTerm_InList		gene ratio	Genes	Symbols
1_Summary	KEGG Pathway	hsa05200	Pathways in cancer	-63.38	4.16855e-64	-60.4726	78	576	0.135417	25,189,207,208,231,329,331,332,367,581,595,596,598,650,836,840,1017,1021,1286,1495,1612,1728,1956,2099,2100,2147,2260,2263,2335,2885,2932,2938,2944,2946,2950,3162,3265,3320,3326,3479,3480,3558,3717,3718,3725,3815,4193,4233,4312,4313,4318,4609,5228,5292,5295,5467,5468,5566,5594,5599,5602,5604,5743,5879,5894,5914,5915,6037,6256,6257,6772,7040,7042,7046,7076,7422,79444,653689	ABL1,AGXT,AKT1,AKT2,AKR1B1,BIRC2,XIAP,BIRC5,AR,BAX,CCND1,BCL2,BCL2L1,BMP2,CASP3,CASP7,CDK2,CDK6,COL4A4,CTNNA1,DAPK1,NQO1,EGFR,ESR1,ESR2,F2,FGFR1,FGFR2,FN1,GRB2,GSK3B,GSTA1,GSTM1,GSTM2,GSTP1,HMOX1,HRAS,HSP90AA1,HSP90AB1,IGF1,IGF1R,IL2,JAK2,JAK3,JUN,KIT,MDM2,MET,MMP1,MMP2,MMP9,MYC,PGF,PIM1,PIK3R1,PPARD,PPARG,PRKACA,MAPK1,MAPK8,MAPK10,MAP2K1,PTGS2,RAC1,RAF1,RARA,RARB,RNASE3,RXRA,RXRB,STAT1,TGFB1,TGF…
2_Summary	KEGG Pathway	hsa04151	PI3K-Akt signaling pathway	-38.0549	8.8118e-39	-35.4486	49	380	0.128947	207,208,595,596,598,1017,1021,1286,1956,1977,2066,2260,2263,2321,2335,2885,2932,3265,3320,3326,3479,3480,3558,3643,3717,3718,3791,3815,4193,4233,4609,4846,5105,5170,5228,5294,5295,5594,5604,5879,5894,6037,6256,6850,7010,7076,7134,7422,11140,836,1432,2099,4313,4318,5328,5501,5566,5781,6300,6714,7040,7042,231,367,2950,4314,1848,2821,3312,3725,5536,5599,5602,7046,9261,189,581,5292,6772,2100,332,890,…	AKT1,AKT2,CCND1,BCL2,BCL2L1,CDK2,CDK6,COL4A4,EGFR,EIF4E,ERBB4,FGFR1,FGFR2,FLT1,FN1,GRB2,GSK3B,HRAS,HSP90AA1,HSP90AB1,IGF1,IGF1R,IL2,INSR,JAK2,JAK3,KDR,KIT,MDM2,MET,MYC,NOS3,PCK1,PDPK1,PGF,PIK3CG,PIK3R1,MAPK1,MAP2K1,RAC1,RAF1,RNASE3,RXRA,SYK,TEK,TIMP1,TNNC1,VEGFA,CDC37,CASP3,MAPK14,ESR1,MMP2,MMP9,PLAU,PPP1CC,PRKACA,PTPN11,MAPK12,SRC,TGFB1,TGFB2,AKR1B1,AR,GSTP1,MMP3,DUSP6,GPI,HSPA8,JUN,PPP5C,MAPK8,…
3_Summary	KEGG Pathway	ko05418	Fluid shear stress and atherosclerosis	-22.876	1.33039e-23	-21.4457	25	142	0.176056	207,208,596,1432,1728,2938,2944,2946,2950,3162,3320,3326,3725,3791,4313,4318,4846,5295,5599,5602,5879,6300,6714,7422,653689	AKT1,AKT2,BCL2,MAPK14,NQO1,GSTA1,GSTM1,GSTM2,GSTP1,HMOX1,HSP90AA1,HSP90AB1,JUN,KDR,MMP2,MMP9,NOS3,PIK3R1,MAPK8,MAPK10,RAC1,MAPK12,SRC,VEGFA,GSTT2B
4_Summary	KEGG Pathway	hsa05222	Small cell lung cancer	-21.0828	8.2633e-22	-19.7436	21	99	0.212121	207,208,329,331,581,595,596,598,836,1017,1021,1286,2272,2335,4609,5295,5743,5915,6256,6257,79444,332,2938,2944,2946,2950,4193,5170,5594,653689,840,5599,5602	AKT1,AKT2,BIRC2,XIAP,BAX,CCND1,BCL2,BCL2L1,CASP3,CDK2,CDK6,COL4A4,FHIT,FN1,MYC,PIK3R1,PTGS2,RARB,RXRA,RXRB,BIRC7,BIRC5,GSTA1,GSTM1,GSTM2,GSTP1,MDM2,PDPK1,MAPK1,GSTT2B,CASP7,MAPK8,MAPK10
5_Summary	KEGG Pathway	hsa04914	Progesterone-mediated oocyte maturation	-20.6962	2.01289e-21	-19.3686	21	103	0.203883	207,208,890,1017,1432,3320,3326,3479,3480,5140,5241,5295,5566,5594,5599,5602,5604,5894,6037,6300,6790,231,367,5501	AKT1,AKT2,CCNA2,CDK2,MAPK14,HSP90AA1,HSP90AB1,IGF1,IGF1R,PDE3B,PGR,PIK3R1,PRKACA,MAPK1,MAPK8,MAPK10,MAP2K1,RAF1,RNASE3,MAPK12,AURKA,AKR1B1,AR,PPP1CC
6_Summary	KEGG Pathway	ko04659	Th17 cell differentiation	-20.3266	4.71388e-21	-19.032	21	107	0.196262	1432,3320,3326,3558,3717,3718,3725,3932,5588,5594,5599,5602,5914,6095,6256,6257,6300,6772,7040,7046,7535,5743,7042	MAPK14,HSP90AA1,HSP90AB1,IL2,JAK2,JAK3,JUN,LCK,PRKCQ,MAPK1,MAPK8,MAPK10,RARA,RORA,RXRA,RXRB,MAPK12,STAT1,TGFB1,TGFBR1,ZAP70,PTGS2,TGFB2
7_Summary	KEGG Pathway	hsa05219	Bladder cancer	-18.67	2.13802e-19	-17.5185	15	44	0.340909	595,1612,1956,3265,4193,4312,4313,4318,4609,5594,5604,5894,6037,6714,7422,25,596,836,1021,2885,3162,4233,4325,5292,5328,5743,7042,7134,1432,3725,5566,5599,5602,6300,2260,4322,5142,5144,6256,6257,7421,581,5468,4846,5294,5501,1558,1559,4129,7166,189,5320,5588,8399,3479,3480,2932,3815,55869,1017	CCND1,DAPK1,EGFR,HRAS,MDM2,MMP1,MMP2,MMP9,MYC,MAPK1,MAP2K1,RAF1,RNASE3,SRC,VEGFA,ABL1,BCL2,CASP3,CDK6,GRB2,HMOX1,MET,MMP16,PIM1,PLAU,PTGS2,TGFB2,TNNC1,MAPK14,JUN,PRKACA,MAPK8,MAPK10,MAPK12,FGFR1,MMP13,PDE4B,PDE4D,RXRA,RXRB,VDR,BAX,PPARG,NOS3,PIK3CG,PPP1CC,CYP2C8,CYP2C9,MAOB,TPH1,AGXT,PLA2G2A,PRKCQ,PLA2G10,IGF1,IGF1R,GSK3B,KIT,HDAC8,CDK2
8_Summary	KEGG Pathway	ko05145	Toxoplasmosis	-18.4378	3.64948e-19	-17.3157	20	113	0.176991	207,208,329,331,596,598,836,1432,3312,3717,5170,5294,5594,5599,5602,6300,6772,7040,7042,79444,581,595,695,890,1017,1021,2932,3683,3718,3725,4193,4609,5295,5566,5879,6850,6890,23541,3558,5588,1520,5894,6037,6714,7421,1956,2885,3265,5292,5781,7076,5501	AKT1,AKT2,BIRC2,XIAP,BCL2,BCL2L1,CASP3,MAPK14,HSPA8,JAK2,PDPK1,PIK3CG,MAPK1,MAPK8,MAPK10,MAPK12,STAT1,TGFB1,TGFB2,BIRC7,BAX,CCND1,BTK,CCNA2,CDK2,CDK6,GSK3B,ITGAL,JAK3,JUN,MDM2,MYC,PIK3R1,PRKACA,RAC1,SYK,TAP1,SEC14L2,IL2,PRKCQ,CTSS,RAF1,RNASE3,SRC,VDR,EGFR,GRB2,HRAS,PIM1,PTPN11,TIMP1,PPP1CC
9_Summary	KEGG Pathway	hsa04931	insulin resistance	-17.1015	7.91553e-18	-16.0574	19	113	0.168142	189,207,208,2932,3643,4846,5105,5170,5295,5465,5501,5588,5599,5602,5770,5781,5836,7376,10062,581,836,840,3725,5313,5743,5879,6256,7040,3717,6257,2645,5140,5566	AGXT,AKT1,AKT2,GSK3B,INSR,NOS3,PCK1,PDPK1,PIK3R1,PPARA,PPP1CC,PRKCQ,MAPK8,MAPK10,PTPN1,PTPN11,PYGL,NR1H2,NR1H3,BAX,CASP3,CASP7,JUN,PKLR,PTGS2,RAC1,RXRA,TGFB1,JAK2,RXRB,GCK,PDE3B,PRKACA
10_Summary	KEGG Pathway	ko05204	Chemical carcinogenesis	-16.9816	1.04317e-17	-15.9607	17	82	0.207317	125,126,128,873,883,1558,1559,1646,2938,2944,2946,2950,3290,5743,6817,6822,653689,1645,1066,1854,3615,4129,6652,2954,4282,5409,6280,2936	ADH1B,ADH1C,ADH5,CBR1,KYAT1,CYP2C8,CYP2C9,AKR1C2,GSTA1,GSTM1,GSTM2,GSTP1,HSD11B1,PTGS2,SULT1A1,SULT2A1,GSTT2B,AKR1C1,CES1,DUT,IMPDH2,MAOB,SORD,GSTZ1,MIF,PNMT,S100A9,GSR
11_Summary	KEGG Pathway	hsa03320	PPAR signaling pathway	-16.6075	2.46902e-17	-15.6139	17	86	0.197674	34,336,2167,2170,2171,2172,2173,2645,4312,5105,5170,5465,5467,5468,6256,6257,10062	ACADM,APOA2,FABP4,FABP3,FABP5,FABP6,FABP7,GCK,MMP1,PCK1,PDPK1,PPARA,PPARD,PPARG,RXRA,RXRB,NR1H3
12_Summary	KEGG Pathway	ko04657	IL-17 signaling pathway	-15.9989	1.00261e-16	-15.031	17	93	0.182796	836,1432,2932,3320,3326,3725,3934,4312,4314,4318,4322,5594,5599,5602,5743,6280,6300,1445,1956,4233,5781,5879,6714,6868,25,7454,834,840,3479,5295,5501,5566,5588,207,208,4129,595,2821,4609,5467,6095,598,3265	CASP3,MAPK14,GSK3B,HSP90AA1,HSP90AB1,JUN,LCN2,MMP1,MMP3,MMP9,MMP13,MAPK1,MAPK8,MAPK10,PTGS2,S100A9,MAPK12,CSK,EGFR,MET,PTPN11,RAC1,SRC,ADAM17,ABL1,WAS,CASP1,CASP7,IGF1,PIK3R1,PPP1CC,PRKACA,PRKCQ,AKT1,AKT2,MAOB,CCND1,GPI,MYC,PPARD,RORA,BCL2L1,HRAS
13_Summary	KEGG Pathway	hsa04066	HIF-1 signaling pathway	-15.3803	4.16541e-16	-14.4581	18	119	0.151261	207,208,596,1956,1977,2321,3162,3479,3480,3643,4846,5170,5295,5594,5604,7010,7076,7422,581,3265,3312,5468,5566,6648,595,890,3156,5105,2167,5140,5743,279	AKT1,AKT2,BCL2,EGFR,EIF4E,FLT1,HMOX1,IGF1,IGF1R,INSR,NOS3,PDPK1,PIK3R1,MAPK1,MAP2K1,TEK,TIMP1,VEGFA,BAX,HRAS,HSPA8,PPARG,PRKACA,SOD2,CCND1,CCNA2,HMGCR,PCK1,FABP4,PDE3B,PTGS2,AMY2A
14_Summary	KEGG Pathway	ko05203	Viral carcinogenesis	-13.438	3.64778e-14	-12.5836	20	201	0.0995025	581,595,836,890,1017,1021,1111,2885,3265,3718,3725,4193,5295,5566,5594,5879,6714,6850,9261,55869,596,598,3479,25,2932,4609,7040,7042	BAX,CCND1,CASP3,CCNA2,CDK2,CDK6,CHEK1,GRB2,HRAS,JAK3,JUN,MDM2,PIK3R1,PRKACA,MAPK1,RAC1,SRC,SYK,MAPKAPK2,HDAC8,BCL2,BCL2L1,IGF1,ABL1,GSK3B,MYC,TGFB1,TGFB2
15_Summary	KEGG Pathway	hsa05202	Transcriptional misregulation in cancer	-12.273	5.33327e-13	-11.4795	19	204	0.0931373	581,598,904,1848,1991,2321,3479,3480,4193,4233,4314,4318,4609,5328,5468,5914,6256,6257,84444	BAX,BCL2L1,CCNT1,DUSP6,ELANE,FLT1,IGF1,IGF1R,MDM2,MET,MMP3,MMP9,MYC,PLAU,PPARG,RARA,RXRA,RXRB,DOT1L
16_Summary	KEGG Pathway	hsa04520	Adherens junction	-11.6051	2.48284e-12	-10.8469	13	81	0.160494	1495,1956,2260,2821,3480,3643,4233,5594,5770,5879,6714,7046,7454,2147,2263,2335,3265,3683,5295,5501,5604,5894,6037,25,2050,2932,5170,5781	CTNNA1,EGFR,FGFR1,GPI,IGF1R,INSR,MET,MAPK1,PTPN1,RAC1,SRC,TGFBR1,WAS,F2,FGFR2,FN1,HRAS,ITGAL,PIK3R1,PPP1CC,MAP2K1,RAF1,RNASE3,ABL1,EPHB4,GSK3B,PDPK1,PTPN11
17_Summary	KEGG Pathway	ko04064	NF-kappa B signaling pathway	-10.6929	2.02797e-11	-9.95871	13	95	0.136842	142,329,331,596,598,695,3932,5328,5588,5743,6850,7535,8837,3718,6890,23541	PARP1,BIRC2,XIAP,BCL2,BCL2L1,BTK,LCK,PLAU,PRKCQ,PTGS2,SYK,ZAP70,CFLAR,JAK3,TAP1,SEC14L2
18_Summary	KEGG Pathway	hsa04217	necroptosis	-10.5698	2.69298e-11	-9.83845	16	168	0.0952381	142,329,331,581,596,834,3320,3326,3717,3718,5478,5599,5602,5836,6772,8837,598,1432,1508,3725,5594,6300,1520,3312,6890,23541	PARP1,BIRC2,XIAP,BAX,BCL2,CASP1,HSP90AA1,HSP90AB1,JAK2,JAK3,PPIA,MAPK8,MAPK10,PYGL,STAT1,CFLAR,BCL2L1,MAPK14,CTSB,JUN,MAPK1,MAPK12,CTSS,HSPA8,TAP1,SEC14L2
19_Summary	KEGG Pathway	ko00140	Steroid hormone biosynthesis	-8.07402	8.43297e-09	-7.42429	9	58	0.155172	412,1588,1645,1646,3290,3292,6783,6820,8644,3479,3480,3643,5566,5743	STS,CYP19A1,AKR1C1,AKR1C2,HSD11B1,HSD17B1,SULT1E1,SULT2B1,AKR1C3,IGF1,IGF1R,INSR,PRKACA,PTGS2
20_Summary	KEGG Pathway	hsa00790	Folate biosynthesis	-7.92574	1.18647e-08	-7.28315	7	28	0.25	231,873,1719,5053,6697,7166,8644	AKR1B1,CBR1,DHFR,PAH,SPR,TPH1,AKR1C3

## Sheet: Sheet1
pathway	gene ratio	P value	count
Pathways in cancer	0.135417	4.16855e-64	78
PI3K-Akt signaling pathway	0.128947	8.8118e-39	49
Fluid shear stress and atherosclerosis	0.176056	1.33039e-23	25
Small cell lung cancer	0.212121	8.2633e-22	21
Progesterone-mediated oocyte maturation	0.203883	2.01289e-21	21
Th17 cell differentiation	0.196262	4.71388e-21	21
Bladder cancer	0.340909	2.13802e-19	15
Toxoplasmosis	0.176991	3.64948e-19	20
insulin resistance	0.168142	7.91553e-18	19
Chemical carcinogenesis	0.207317	1.04317e-17	17
PPAR signaling pathway	0.197674	2.46902e-17	17
IL-17 signaling pathway	0.182796	1.00261e-16	17
HIF-1 signaling pathway	0.151261	4.16541e-16	18
Viral carcinogenesis	0.0995025	3.64778e-14	20
Transcriptional misregulation in cancer	0.0931373	5.33327e-13	19
Adherens junction	0.160494	2.48284e-12	13
NF-kappa B signaling pathway	0.136842	2.02797e-11	13
necroptosis	0.0952381	2.69298e-11	16
Steroid hormone biosynthesis	0.155172	8.43297e-09	9
Folate biosynthesis	0.25	1.18647e-08	7
