# Supplementary material for: Celastrol Alleviates Autoimmune Hepatitis Through the PI3K/AKT Signaling Pathway Based on Network Pharmacology and Experiments
Source: Front Pharmacol. 2022 Mar 10;13:816350. doi: 10.3389/fphar.2022.816350 (PMC8960436; doi:10.3389/fphar.2022.816350)
Supplement: Supplementary file 1 [file DataSheet3.ZIP › source data -1/Enrichment analysis/KEGG-2 metascape_result.t7625g896.xlsx]

## Sheet: Annotation
MyList	Gene ID	Type	Tax ID	Homologene Gene ID	Homologene Gene Tax ID	hsa05200 Pathways in cancer	ko05205 Proteoglycans in cancer	hsa04630 JAK-STAT signaling pathway	ko05219 Bladder cancer	ko05152 Tuberculosis	ko04659 Th17 cell differentiation	ko05418 Fluid shear stress and atheros	ko04668 TNF signaling pathway	hsa04932 Non-alcoholic fatty liver dise	ko04520 Adherens junction	ko05323 Rheumatoid arthritis	hsa05202 Transcriptional misregulation	ko05120 Epithelial cell signaling in H	ko04064 NF-kappa B signaling pathway	hsa04217 necroptosis	hsa04215 Apoptosis - multiple species	hsa03320 PPAR signaling pathway	ko04930 Type II diabetes mellitus	ko04913 Ovarian steroidogenesis	ko04350 TGF-beta signaling pathway
VDR	7421	symbol	H. sapiens	7421	H. sapiens	0	0	0	1	1	0	0	0	0	0	0	0	0	0	0	0	0	0	0	0
MMP2	4313	symbol	H. sapiens	4313	H. sapiens	1	1	0	1	0	0	1	0	0	0	0	0	0	0	0	0	0	0	0	0
ZAP70	7535	symbol	H. sapiens	7535	H. sapiens	0	1	0	1	0	1	0	0	0	0	0	0	0	1	0	0	0	0	0	0
IGF1	3479	symbol	H. sapiens	3479	H. sapiens	1	1	0	0	0	0	0	0	0	0	0	1	0	0	0	1	0	1	1	1
TGFB2	7042	symbol	H. sapiens	7042	H. sapiens	1	1	0	1	1	1	0	0	0	1	1	0	0	0	0	0	0	0	0	1
HMOX1	3162	symbol	H. sapiens	3162	H. sapiens	1	1	0	1	0	0	1	0	0	0	0	0	0	0	0	0	0	0	0	0
FLT1	2321	symbol	H. sapiens	2321	H. sapiens	0	1	0	0	0	0	0	0	0	1	1	1	0	0	0	0	0	0	0	0
SOD2	6648	symbol	H. sapiens	6648	H. sapiens	0	1	0	0	0	0	0	0	0	0	0	0	0	0	0	1	0	0	0	0
MMP3	4314	symbol	H. sapiens	4314	H. sapiens	0	1	0	0	0	0	0	1	0	0	1	1	0	0	0	0	0	0	0	0
FGFR1	2260	symbol	H. sapiens	2260	H. sapiens	1	1	0	1	0	0	0	0	0	1	0	0	0	0	0	0	0	0	0	0
MET	4233	symbol	H. sapiens	4233	H. sapiens	1	1	0	1	0	0	0	0	0	1	0	1	1	0	0	0	0	0	0	1
PPARA	5465	symbol	H. sapiens	5465	H. sapiens	0	1	0	0	0	0	0	0	1	0	0	0	0	0	0	0	1	0	0	0
ACADM	34	symbol	H. sapiens	34	H. sapiens	0	0	0	0	0	0	0	0	0	0	0	0	0	0	0	0	1	0	0	0
TTR	7276	symbol	H. sapiens	7276	H. sapiens	0	0	0	0	0	0	0	0	0	0	0	0	0	0	0	0	0	0	0	1
NR1H3	10062	symbol	H. sapiens	10062	H. sapiens	0	1	0	0	0	0	0	0	1	0	0	0	0	0	0	0	1	0	0	0
MAPK1	5594	symbol	H. sapiens	5594	H. sapiens	1	1	0	1	1	1	0	1	0	1	0	0	0	0	0	0	0	1	1	1
ELANE	1991	symbol	H. sapiens	1991	H. sapiens	0	0	0	0	0	0	0	0	0	0	0	1	0	0	0	0	0	0	0	0
TEK	7010	symbol	H. sapiens	7010	H. sapiens	0	1	0	0	0	0	0	0	0	0	1	0	0	0	0	0	0	0	0	0
PTPN11	5781	symbol	H. sapiens	5781	H. sapiens	0	1	1	1	0	0	1	0	1	0	0	0	1	0	0	0	0	0	0	0
PADI4	23569	symbol	H. sapiens	23569	H. sapiens	0	0	0	0	0	0	0	0	0	0	0	0	0	0	0	0	0	0	0	0
PIK3CG	5294	symbol	H. sapiens	5294	H. sapiens	0	1	0	1	1	0	0	0	0	0	0	0	0	0	0	0	0	0	0	0
AKT2	208	symbol	H. sapiens	208	H. sapiens	1	1	1	0	1	0	1	1	1	0	0	0	1	0	0	0	0	0	0	0
EGFR	1956	symbol	H. sapiens	1956	H. sapiens	1	1	1	1	0	0	0	0	0	1	0	0	1	0	0	0	0	0	0	0
DPP4	1803	symbol	H. sapiens	1803	H. sapiens	0	0	0	0	0	0	0	0	0	0	0	0	0	0	0	0	0	0	0	0
ALDH2	217	symbol	H. sapiens	217	H. sapiens	0	0	0	0	0	0	0	0	0	0	0	0	0	0	0	0	0	0	0	0
IL2	3558	symbol	H. sapiens	3558	H. sapiens	1	1	1	0	0	1	0	0	0	1	0	0	0	0	0	0	0	0	0	0
GRB2	2885	symbol	H. sapiens	2885	H. sapiens	1	1	1	1	0	0	0	0	0	0	0	0	0	0	0	0	0	0	0	0
SYK	6850	symbol	H. sapiens	6850	H. sapiens	0	1	1	1	1	0	0	0	0	0	0	0	1	1	0	0	0	0	0	0
GCK	2645	symbol	H. sapiens	2645	H. sapiens	0	1	0	0	0	0	0	0	1	0	0	0	0	0	0	0	1	1	0	0
ALAD	210	symbol	H. sapiens	210	H. sapiens	0	0	0	0	0	0	0	0	0	0	0	0	0	0	0	0	0	0	0	0
MAPK8	5599	symbol	H. sapiens	5599	H. sapiens	1	1	1	1	1	1	1	1	1	0	0	0	1	0	1	1	0	1	0	0
IGF1R	3480	symbol	H. sapiens	3480	H. sapiens	1	1	0	0	0	0	0	0	0	1	0	1	0	0	0	0	0	0	1	0
BCL2L1	598	symbol	H. sapiens	598	H. sapiens	1	1	1	0	1	0	0	1	0	0	0	1	1	1	0	1	0	0	0	0
CA2	760	symbol	H. sapiens	760	H. sapiens	0	0	0	0	0	0	0	0	0	0	0	0	0	0	0	0	0	0	0	0
PPARG	5468	symbol	H. sapiens	5468	H. sapiens	1	1	0	1	0	0	0	0	0	0	0	1	0	0	0	1	1	0	0	0
SERPINA1	5265	symbol	H. sapiens	5265	H. sapiens	0	0	0	0	0	0	0	0	0	0	0	0	0	0	0	0	0	0	0	0
NOS3	4846	symbol	H. sapiens	4846	H. sapiens	0	1	0	1	1	0	1	0	1	0	0	0	0	0	0	0	0	0	0	0
SRC	6714	symbol	H. sapiens	6714	H. sapiens	0	1	0	1	1	0	1	1	0	1	0	0	1	0	0	0	0	1	0	0
NR1H4	9971	symbol	H. sapiens	9971	H. sapiens	0	0	0	0	0	0	0	0	0	0	0	0	0	0	0	0	0	0	0	0
NR3C1	2908	symbol	H. sapiens	2908	H. sapiens	0	0	0	0	0	0	0	0	0	0	0	0	0	0	0	0	0	0	0	0
BTK	695	symbol	H. sapiens	695	H. sapiens	0	1	1	0	1	0	0	0	0	0	0	0	0	1	0	0	0	0	0	0
CYP19A1	1588	symbol	H. sapiens	1588	H. sapiens	0	0	0	0	0	0	0	0	0	0	0	0	0	0	0	0	0	0	1	0
MAPK14	1432	symbol	H. sapiens	1432	H. sapiens	0	1	1	1	1	1	1	1	0	0	0	0	1	0	0	1	0	1	0	0
INSR	3643	symbol	H. sapiens	3643	H. sapiens	0	1	0	0	1	0	0	0	1	1	0	0	0	0	0	0	0	1	1	0
LCK	3932	symbol	H. sapiens	3932	H. sapiens	0	1	0	1	0	1	0	0	0	0	0	0	0	1	0	0	0	0	0	0
RAF1	5894	symbol	H. sapiens	5894	H. sapiens	1	1	1	1	1	0	0	0	0	0	0	0	0	0	0	0	0	0	1	0
JAK3	3718	symbol	H. sapiens	3718	H. sapiens	1	1	1	1	0	1	0	0	0	0	0	0	0	1	1	0	0	0	0	0
CFLAR	8837	symbol	H. sapiens	8837	H. sapiens	0	1	0	0	0	0	0	1	0	0	0	0	0	1	1	0	0	0	0	0
AKT1	207	symbol	H. sapiens	207	H. sapiens	1	1	1	0	1	0	1	1	1	0	0	0	1	0	0	0	0	0	0	0
JAK2	3717	symbol	H. sapiens	3717	H. sapiens	1	1	1	0	1	1	0	0	1	0	0	0	1	0	1	0	0	0	0	0
PIK3R1	5295	symbol	H. sapiens	5295	H. sapiens	1	1	1	1	1	0	1	1	1	1	0	0	1	0	0	0	0	1	0	1
CASP1	834	symbol	H. sapiens	834	H. sapiens	0	1	0	0	0	0	0	1	0	0	0	0	0	0	1	1	0	0	0	0
F2	2147	symbol	H. sapiens	2147	H. sapiens	1	1	0	1	1	0	0	0	0	0	0	0	0	0	0	0	0	0	0	0
TPH1	7166	symbol	H. sapiens	7166	H. sapiens	0	0	0	1	0	0	0	0	0	0	0	0	0	0	0	0	0	0	0	0
XIAP	331	symbol	H. sapiens	331	H. sapiens	1	1	0	0	1	0	0	1	0	0	0	0	0	1	1	1	0	0	0	0
PTGS2	5743	symbol	H. sapiens	5743	H. sapiens	1	1	0	1	0	1	0	1	1	0	0	0	0	1	0	1	0	0	1	0
MIF	4282	symbol	H. sapiens	4282	H. sapiens	0	0	0	0	0	0	0	0	0	0	0	0	0	0	0	0	0	0	0	0
TGFBR1	7046	symbol	H. sapiens	7046	H. sapiens	1	1	0	0	1	1	0	0	0	1	0	0	0	0	0	0	0	0	0	1
CYP2C9	1559	symbol	H. sapiens	1559	H. sapiens	0	0	0	1	0	0	0	0	0	0	0	0	0	0	0	0	0	0	0	0
REN	5972	symbol	H. sapiens	5972	H. sapiens	0	0	0	0	0	0	0	0	0	0	0	0	0	0	0	0	0	0	0	0
CCND1	595	symbol	H. sapiens	595	H. sapiens	1	1	1	1	1	0	0	0	0	0	0	0	1	0	0	1	0	0	0	1
WAS	7454	symbol	H. sapiens	7454	H. sapiens	0	1	0	1	0	0	0	1	0	1	0	0	1	0	0	0	0	0	0	0
ESR1	2099	symbol	H. sapiens	2099	H. sapiens	1	1	0	0	0	0	0	0	0	0	0	0	0	0	0	0	0	0	0	0
ALB	213	symbol	H. sapiens	213	H. sapiens	0	0	0	0	0	0	0	0	0	0	0	0	0	0	0	0	0	0	0	0
NR1I2	8856	symbol	H. sapiens	8856	H. sapiens	0	0	0	0	0	0	0	0	0	0	0	0	0	0	0	0	0	0	0	0
ITK	3702	symbol	H. sapiens	3702	H. sapiens	0	1	0	0	0	0	1	0	0	0	0	0	0	0	0	0	0	0	0	0
HRAS	3265	symbol	H. sapiens	3265	H. sapiens	1	1	1	1	1	0	0	0	0	1	0	0	1	0	0	0	0	0	1	0
VEGFA	7422	symbol	H. sapiens	7422	H. sapiens	1	1	0	1	0	0	1	0	0	1	1	0	0	0	0	0	0	0	0	0
TGFB1	7040	symbol	H. sapiens	7040	H. sapiens	1	1	0	0	1	1	0	0	1	1	1	0	0	0	0	0	0	0	0	1
MYC	4609	symbol	H. sapiens	4609	H. sapiens	1	1	1	1	0	0	0	0	0	0	0	1	1	0	0	0	0	0	0	1
JUN	3725	symbol	H. sapiens	3725	H. sapiens	1	1	1	1	0	1	1	1	1	0	1	0	1	0	0	0	0	0	0	0
TIMP1	7076	symbol	H. sapiens	7076	H. sapiens	1	1	1	0	0	0	0	0	0	1	0	0	0	0	0	0	0	0	0	0
CHIT1	1118	symbol	H. sapiens	1118	H. sapiens	0	0	0	0	0	0	0	0	0	0	0	0	0	0	0	0	0	0	0	0
BAX	581	symbol	H. sapiens	581	H. sapiens	1	1	1	1	1	0	0	0	1	0	0	1	1	0	1	1	0	0	0	0
MMP1	4312	symbol	H. sapiens	4312	H. sapiens	1	1	0	1	0	0	0	1	0	0	1	0	0	0	0	0	1	0	0	0
STAT1	6772	symbol	H. sapiens	6772	H. sapiens	1	1	1	0	1	1	0	1	0	0	0	0	1	0	1	0	0	0	0	0
ITGAL	3683	symbol	H. sapiens	3683	H. sapiens	0	1	1	1	0	0	1	0	0	0	1	0	0	0	0	1	0	0	0	1
ANXA5	308	symbol	H. sapiens	308	H. sapiens	0	0	0	0	0	0	0	0	0	0	0	0	0	0	0	0	0	0	0	0
PAH	5053	symbol	H. sapiens	5053	H. sapiens	0	0	0	0	0	0	0	0	0	0	0	0	0	0	0	0	0	0	0	0
CASP3	836	symbol	H. sapiens	836	H. sapiens	1	1	1	1	1	0	0	1	1	0	0	0	1	0	0	1	0	0	0	1
HSP90AA1	3320	symbol	H. sapiens	3320	H. sapiens	1	1	0	0	0	1	1	1	0	0	0	0	0	0	1	0	0	0	0	0
MMP9	4318	symbol	H. sapiens	4318	H. sapiens	1	1	0	1	0	0	1	1	0	0	0	1	0	0	0	0	0	0	0	0

## Sheet: Enrichment
GroupID	Category	Term	Description	LogP	p		Log(q-value)	InTerm_InList		gene ratio	Genes	Symbols
1_Summary	KEGG Pathway	hsa05200	Pathways in cancer	-41.5314	2.94161e-42	41.5314	-38.624	38	576	0.0659722	207,208,331,581,595,598,836,1956,2099,2147,2260,2885,3162,3265,3320,3479,3480,3558,3717,3718,3725,4233,4312,4313,4318,4609,5295,5468,5594,5599,5743,5894,6772,7040,7042,7046,7076,7422	AKT1,AKT2,XIAP,BAX,CCND1,BCL2L1,CASP3,EGFR,ESR1,F2,FGFR1,GRB2,HMOX1,HRAS,HSP90AA1,IGF1,IGF1R,IL2,JAK2,JAK3,JUN,MET,MMP1,MMP2,MMP9,MYC,PIK3R1,PPARG,MAPK1,MAPK8,PTGS2,RAF1,STAT1,TGFB1,TGFB2,TGFBR1,TIMP1,VEGFA
2_Summary	KEGG Pathway	ko05205	Proteoglycans in cancer	-31.6531	2.22275e-32	31.6531	-29.0467	24	203	0.118227	207,208,595,836,1432,1956,2099,2260,2885,3265,3479,3480,4233,4313,4318,4609,5295,5594,5781,5894,6714,7040,7042,7422,598,2321,3320,3558,3643,3717,3718,4846,5294,6850,7010,7076,581,3725,5599,6772,7046,4312,5743,6648,2645,5465,8837,10062,834,7535,3162,331,695,3932,5468,4314,3683,3702,7454,2147	AKT1,AKT2,CCND1,CASP3,MAPK14,EGFR,ESR1,FGFR1,GRB2,HRAS,IGF1,IGF1R,MET,MMP2,MMP9,MYC,PIK3R1,MAPK1,PTPN11,RAF1,SRC,TGFB1,TGFB2,VEGFA,BCL2L1,FLT1,HSP90AA1,IL2,INSR,JAK2,JAK3,NOS3,PIK3CG,SYK,TEK,TIMP1,BAX,JUN,MAPK8,STAT1,TGFBR1,MMP1,PTGS2,SOD2,GCK,PPARA,CFLAR,NR1H3,CASP1,ZAP70,HMOX1,XIAP,BTK,LCK,PPARG,MMP3,ITGAL,ITK,WAS,F2
3_Summary	KEGG Pathway	hsa04630	JAK-STAT signaling pathway	-19.3007	5.00346e-20	19.3007	-18.0061	16	171	0.0935673	207,208,595,598,1956,2885,3265,3558,3717,3718,4609,5295,5781,5894,6772,7076,581,836,3725,5599,695,1432,3683,6850	AKT1,AKT2,CCND1,BCL2L1,EGFR,GRB2,HRAS,IL2,JAK2,JAK3,MYC,PIK3R1,PTPN11,RAF1,STAT1,TIMP1,BAX,CASP3,JUN,MAPK8,BTK,MAPK14,ITGAL,SYK
4_Summary	KEGG Pathway	ko05219	Bladder cancer	-18.7237	1.8891e-19	18.7237	-17.4788	11	41	0.268293	595,1956,3265,4312,4313,4318,4609,5594,5894,6714,7422,1432,2885,3725,5599,836,3683,3932,5295,5781,6850,7535,3162,4233,5743,7042,581,3718,4846,5294,2147,2260,7454,5468,1559,7166,7421	CCND1,EGFR,HRAS,MMP1,MMP2,MMP9,MYC,MAPK1,RAF1,SRC,VEGFA,MAPK14,GRB2,JUN,MAPK8,CASP3,ITGAL,LCK,PIK3R1,PTPN11,SYK,ZAP70,HMOX1,MET,PTGS2,TGFB2,BAX,JAK3,NOS3,PIK3CG,F2,FGFR1,WAS,PPARG,CYP2C9,TPH1,VDR
5_Summary	KEGG Pathway	ko05152	Tuberculosis	-17.3668	4.29758e-18	17.3668	-16.1851	15	179	0.0837989	207,208,581,836,1432,3717,5594,5599,5894,6714,6772,6850,7040,7042,7421,331,598,5294,695,2147,4846,5295,595,3265,7046,3643	AKT1,AKT2,BAX,CASP3,MAPK14,JAK2,MAPK1,MAPK8,RAF1,SRC,STAT1,SYK,TGFB1,TGFB2,VDR,XIAP,BCL2L1,PIK3CG,BTK,F2,NOS3,PIK3R1,CCND1,HRAS,TGFBR1,INSR
6_Summary	KEGG Pathway	ko04659	Th17 cell differentiation	-17.2301	5.88733e-18	17.2301	-16.063	13	107	0.121495	1432,3320,3558,3717,3718,3725,3932,5594,5599,6772,7040,7046,7535,5743,7042	MAPK14,HSP90AA1,IL2,JAK2,JAK3,JUN,LCK,MAPK1,MAPK8,STAT1,TGFB1,TGFBR1,ZAP70,PTGS2,TGFB2
7_Summary	KEGG Pathway	ko05418	Fluid shear stress and atherosclerosis	-15.5833	2.61055e-16	15.5833	-14.5735	13	142	0.0915493	207,208,1432,3162,3320,3725,4313,4318,4846,5295,5599,6714,7422,3683,3702,5781	AKT1,AKT2,MAPK14,HMOX1,HSP90AA1,JUN,MMP2,MMP9,NOS3,PIK3R1,MAPK8,SRC,VEGFA,ITGAL,ITK,PTPN11
8_Summary	KEGG Pathway	ko04668	TNF signaling pathway	-15.4416	3.61778e-16	15.4416	-14.4426	12	108	0.111111	207,208,836,1432,3725,4314,4318,5295,5594,5599,5743,8837,3320,4312,331,598,834,6772,7454,6714	AKT1,AKT2,CASP3,MAPK14,JUN,MMP3,MMP9,PIK3R1,MAPK1,MAPK8,PTGS2,CFLAR,HSP90AA1,MMP1,XIAP,BCL2L1,CASP1,STAT1,WAS,SRC
9_Summary	KEGG Pathway	hsa04932	Non-alcoholic fatty liver disease	-13.0673	8.564e-14	13.0673	-12.1685	12	169	0.0710059	207,208,581,836,3643,3725,5295,5465,5599,5743,7040,10062,4846,5781,3717,2645	AKT1,AKT2,BAX,CASP3,INSR,JUN,PIK3R1,PPARA,MAPK8,PTGS2,TGFB1,NR1H3,NOS3,PTPN11,JAK2,GCK
10_Summary	KEGG Pathway	ko04520	Adherens junction	-12.1497	7.08447e-13	12.1497	-11.3215	9	72	0.125	1956,2260,3480,3643,4233,5594,6714,7046,7454,2321,3265,7040,7042,3558,7076,7422,5295	EGFR,FGFR1,IGF1R,INSR,MET,MAPK1,SRC,TGFBR1,WAS,FLT1,HRAS,TGFB1,TGFB2,IL2,TIMP1,VEGFA,PIK3R1
11_Summary	KEGG Pathway	ko05323	Rheumatoid arthritis	-11.249	5.63608e-12	11.249	-10.4522	9	90	0.1	2321,3683,3725,4312,4314,7010,7040,7042,7422	FLT1,ITGAL,JUN,MMP1,MMP3,TEK,TGFB1,TGFB2,VEGFA
12_Summary	KEGG Pathway	hsa05202	Transcriptional misregulation in cancer	-10.7021	1.98586e-11	10.7021	-9.93136	11	204	0.0539216	581,598,1991,2321,3479,3480,4233,4314,4318,4609,5468	BAX,BCL2L1,ELANE,FLT1,IGF1,IGF1R,MET,MMP3,MMP9,MYC,PPARG
13_Summary	KEGG Pathway	ko05120	Epithelial cell signaling in Helicobacter pylori infection	-10.6281	2.35464e-11	10.6281	-9.86368	8	68	0.117647	836,1432,1956,3725,4233,5599,5781,6714,207,208,581,598,3717,5295,6772,6850,3265,595,7454,4609	CASP3,MAPK14,EGFR,JUN,MET,MAPK8,PTPN11,SRC,AKT1,AKT2,BAX,BCL2L1,JAK2,PIK3R1,STAT1,SYK,HRAS,CCND1,WAS,MYC
14_Summary	KEGG Pathway	ko04064	NF-kappa B signaling pathway	-9.43954	3.63462e-10	9.43954	-8.71682	8	95	0.0842105	331,598,695,3932,5743,6850,7535,8837,3718	XIAP,BCL2L1,BTK,LCK,PTGS2,SYK,ZAP70,CFLAR,JAK3
15_Summary	KEGG Pathway	hsa04217	necroptosis	-8.80394	1.57058e-09	8.80394	-8.10335	9	168	0.0535714	331,581,834,3320,3717,3718,5599,6772,8837	XIAP,BAX,CASP1,HSP90AA1,JAK2,JAK3,MAPK8,STAT1,CFLAR
16_Summary	KEGG Pathway	hsa04215	Apoptosis - multiple species	-7.38321	4.13799e-08	7.38321	-6.71884	5	33	0.151515	331,581,598,836,5599,834,1432,595,3479,5468,5743,6648,3683	XIAP,BAX,BCL2L1,CASP3,MAPK8,CASP1,MAPK14,CCND1,IGF1,PPARG,PTGS2,SOD2,ITGAL
17_Summary	KEGG Pathway	hsa03320	PPAR signaling pathway	-6.70173	1.98735e-07	6.70173	-6.06383	6	86	0.0697674	34,2645,4312,5465,5468,10062	ACADM,GCK,MMP1,PPARA,PPARG,NR1H3
18_Summary	KEGG Pathway	ko04930	Type II diabetes mellitus	-6.63449	2.3201e-07	6.63449	-6.00124	5	46	0.108696	2645,3643,5295,5594,5599,3479,1432,6714	GCK,INSR,PIK3R1,MAPK1,MAPK8,IGF1,MAPK14,SRC
19_Summary	KEGG Pathway	ko04913	Ovarian steroidogenesis	-6.44933	3.55359e-07	6.44933	-5.82295	5	50	0.1	1588,3479,3480,3643,5743,3265,5594,5894	CYP19A1,IGF1,IGF1R,INSR,PTGS2,HRAS,MAPK1,RAF1
20_Summary	KEGG Pathway	ko04350	TGF-beta signaling pathway	-5.3195	4.79184e-06	5.3195	-4.74452	5	84	0.0595238	4609,5594,7040,7042,7046,3683,4233,595,3479,7276,836,5295	MYC,MAPK1,TGFB1,TGFB2,TGFBR1,ITGAL,MET,CCND1,IGF1,TTR,CASP3,PIK3R1

## Sheet: Sheet1
pathway	gene ratio	P	count			VDR
Pathways in cancer	0.0659722	2.94161e-42	38			MMP2
Proteoglycans in cancer	0.118227	2.22275e-32	24			ZAP70
JAK-STAT signaling pathway	0.0935673	5.00346e-20	16			IGF1
Bladder cancer	0.268293	1.8891e-19	11			TGFB2
Tuberculosis	0.0837989	4.29758e-18	15			HMOX1
Th17 cell differentiation	0.121495	5.88733e-18	13			FLT1
Fluid shear stress and atherosclerosis	0.0915493	2.61055e-16	13			SOD2
TNF signaling pathway	0.111111	3.61778e-16	12			MMP3
Non-alcoholic fatty liver disease	0.0710059	8.564e-14	12			FGFR1
Adherens junction	0.125	7.08447e-13	9			MET
Rheumatoid arthritis	0.1	5.63608e-12	9			PPARA
Transcriptional misregulation in cancer	0.0539216	1.98586e-11	11			ACADM
Epithelial cell signaling in Helicobacter pylori infection	0.117647	2.35464e-11	8			TTR
NF-kappa B signaling pathway	0.0842105	3.63462e-10	8			NR1H3
necroptosis	0.0535714	1.57058e-09	9			MAPK1
Apoptosis - multiple species	0.151515	4.13799e-08	5			ELANE
PPAR signaling pathway	0.0697674	1.98735e-07	6			TEK
Type II diabetes mellitus	0.108696	2.3201e-07	5			PTPN11
Ovarian steroidogenesis	0.1	3.55359e-07	5			PADI4
TGF-beta signaling pathway	0.0595238	4.79184e-06	5			PIK3CG
						AKT2
						EGFR
						DPP4
						ALDH2
						IL2
						GRB2
						SYK
						GCK
						ALAD
						MAPK8
						IGF1R
						BCL2L1
						CA2
						PPARG
						SERPINA1
						NOS3
						SRC
						NR1H4
						NR3C1
						BTK
						CYP19A1
						MAPK14
						INSR
						LCK
						RAF1
						JAK3
						CFLAR
						AKT1
						JAK2
						PIK3R1
						CASP1
						F2
						TPH1
						XIAP
						PTGS2
						MIF
						TGFBR1
						CYP2C9
						REN
						CCND1
						WAS
						ESR1
						ALB
						NR1I2
						ITK
						HRAS
						VEGFA
						TGFB1
						MYC
						JUN
						TIMP1
						CHIT1
						BAX
						MMP1
						STAT1
						ITGAL
						ANXA5
						PAH
						CASP3
						HSP90AA1
						MMP9
