# Supplementary material for: Celastrol Alleviates Autoimmune Hepatitis Through the PI3K/AKT Signaling Pathway Based on Network Pharmacology and Experiments
Source: Front Pharmacol. 2022 Mar 10;13:816350. doi: 10.3389/fphar.2022.816350 (PMC8960436; doi:10.3389/fphar.2022.816350)
Supplement: Supplementary file 1 [file DataSheet3.ZIP › source data -1/liver enzymes/ALT-AST.xlsx]

## Sheet: Sheet1
NO.	ALT	AST
ConA
ConA2	521.5	355.4
ConA4	649.8	368.4
ConA5	448.5	356.2
ConA6	923.9	745.1
ConA7	623.1	422.6
Cel
cel1	27	78.4
cel2	23.8	94.8
cel3	32.6	132
cel4	19.8	93.1
cel5	27.8	93.1
cel6	32.1	80.6
Cel+ConA
cel+ConA1	21.5	133.7
cel+ConA2	118.4	258.1
cel+ConA3	53.5	111.2
cel+ConA4	61.8	110.3
cel+ConA5	43.6	91.6
cel+ConA6	89.1	154.1
NC
NC1	15.9	44.7
NC2	21.1	65.8
NC3	12	20.4
NC4	15.5	30
NC5	16.4	33.2
