# Supplementary material for: Celastrol Alleviates Autoimmune Hepatitis Through the PI3K/AKT Signaling Pathway Based on Network Pharmacology and Experiments
Source: Front Pharmacol. 2022 Mar 10;13:816350. doi: 10.3389/fphar.2022.816350 (PMC8960436; doi:10.3389/fphar.2022.816350)
Supplement: Supplementary file 1 [file DataSheet3.ZIP › source data -1/Venn/data from pharmMapper2.xlsx]

## Sheet: pharmMapper2
ABL1
ABO
ACADM
ACAT1
ACP3
ADAM17
ADAM33
ADH1B
ADH1C
ADH5
ADK
AGXT
AKR1B1
AKR1C1
AKR1C2
AKR1C3
AKT1
AKT2
ALAD
ALB
ALDH2
AMD1
AMY2A
ANXA5
APOA2
AR
ARL5A
AURKA
BACE1
BCAT2
BCHE
BCL2L1
BHMT
BIRC7
BLVRB
BMP2
BST1
BTK
CA1
CA2
CASP1
CASP3
CASP7
CBR1
CCNA2
CCNT1
CDK2
CDK6
CES1
CFD
CHEK1
CHIT1
CMA1
CRABP2
CSK
CTNNA1
CTSB
CTSF
CTSK
CTSS
CYP19A1
CYP2C8
CYP2C9
DAPK1
DCK
DCXR
DHFR
DHODH
DOT1L
DPEP1
DPP4
DTYMK
DUSP6
DUT
EGFR
EIF4E
ELANE
EPHB4
EPHX2
ERBB4
ESR1
ESRRG
Esr2
F10
F11
F2
F7
FABP3
FABP4
FABP5
FABP6
FABP7
FDPS
FECH
FGFR1
FGFR2
FHIT
FKBP1A
FKBP1B
FKBP3
FNTA
GART
GC
GCDH
GCK
GLO1
GM2A
GP1BA
GPI
GRB2
GSK3B
GSR
GSTA1
GSTM1
GSTM2
GSTP1
GSTT2B
GSTZ1
HADH
HCK
HDAC8
HEXB
HMGCR
HMOX1
HNF4G
HNMT
HRAS
HSD11B1
HSD17B1
HSD17B11
HSP90AA1
HSP90AB1
HSPA8
IGF1
IGF1R
IGLV2-8
IL2
IMPDH2
INSR
ITGAL
ITK
IVD
JAK2
JAK3
KDR
KIF11
KIT
KYAT1
LCK
LCN2
LTA4H
MAOB
MAP2K1
MAPK1
MAPK10
MAPK12
MAPK14
MAPK8
MAPKAPK2
MDM2
MET
MIF
MME
MMP1
MMP12
MMP13
MMP16
MMP2
MMP3
MMP8
MMP9
MTAP
MTHFD1
NMNAT1
NOS3
NQO1
NR1H2
NR1H3
NR1H4
NR1I2
NR1I3
NR3C1
NR3C2
NT5M
OAT
PADI4
PAH
PARP1
PCK1
PCTP
PDE3B
PDE4B
PDE4D
PDE5A
PDK2
PDPK1
PGF
PGR
PIK3CG
PIK3R1
PIM1
PKLR
PLA2G10
PLA2G2A
PLAU
PNMT
PPARA
PPARD
PPARG
PPCDC
PPIA
PPP1CC
PPP5C
PRKACA
PRKCQ
PROCR
PSAP
PTPN1
PTPN11
PYGL
RAC1
RAF1
RAP2A
RARA
RARB
RARG
RBP4
REN
RFK
RNASE2
RNASE3
RNASE4
RORA
RXRA
RXRB
S100A9
SDS
SEC14L2
SERPINA1
SETD7
SHBG
SOD2
SORD
SPR
SRC
STAT1
STS
SULT1A1
SULT1E1
SULT2A1
SULT2B1
SYK
TAP1
TEK
TGFB2
TGFBR1
TGM3
THRA
THRB
TNNC1
TPH1
TPSB2
TRAPPC3
TRDMT1
TTPA
TTR
TYMS
UAP1
VDR
WARS1
WAS
XIAP
YARS1
ZAP70
