# Supplementary material for: Celastrol Alleviates Autoimmune Hepatitis Through the PI3K/AKT Signaling Pathway Based on Network Pharmacology and Experiments
Source: Front Pharmacol. 2022 Mar 10;13:816350. doi: 10.3389/fphar.2022.816350 (PMC8960436; doi:10.3389/fphar.2022.816350)
Supplement: Supplementary file 1 [file DataSheet3.ZIP › source data -1/Venn/data from TCMSP.xlsx]

## Sheet: 药物有效靶点
ID	Target	Gene Symbol
MOL003186	72 kDa type IV collagenase	MMP2
	Aldose reductase	AKR1B1
	Apoptosis regulator BAX	BAX
	Apoptosis regulator Bcl-2	BCL2
	Baculoviral IAP repeat-containing protein 2	BIRC2
	Baculoviral IAP repeat-containing protein 5	BIRC5
	Bcl-2-like protein 1	BCL2L1
	CASP8 and FADD-like apoptosis regulator	CFLAR
	Collagen alpha-1(VII) chain	COL7A1
	Collagen alpha-4(IV) chain	COL4A4
	Fibronectin	FN1
	G1/S-specific cyclin-D1	CCND1
	Glucocorticoid receptor	NR3C1
	Hsp90 co-chaperone Cdc37	CDC37
	Interstitial collagenase	MMP1
	Matrix metalloproteinase-9	MMP9
	Metalloproteinase inhibitor 1	TIMP1
	Metalloproteinase inhibitor 2	TIMP2
	Myc proto-oncogene protein	MYC
	Prostaglandin G/H synthase 2	PTGS2
	Transcription factor AP-1	JUN
	Transforming growth factor beta-1	TGFB1
	Vascular endothelial growth factor A	VEGFA
	Vascular endothelial growth factor receptor 1	FLT1
	Vascular endothelial growth factor receptor 2	KDR
