# Supplementary material for: Celastrol Alleviates Autoimmune Hepatitis Through the PI3K/AKT Signaling Pathway Based on Network Pharmacology and Experiments
Source: Front Pharmacol. 2022 Mar 10;13:816350. doi: 10.3389/fphar.2022.816350 (PMC8960436; doi:10.3389/fphar.2022.816350)
Supplement: Supplementary file 1 [file DataSheet3.ZIP › source data -1/Venn/GeneCards-AIH.xlsx]

## Sheet: GeneCards-AIH
Gene Symbol	Description	Category	Gifts	GC Id	Relevance score	GeneCards Link
AIRE	Autoimmune Regulator	Protein Coding	44	GC21P044285	98.49	https://www.genecards.org/cgi-bin/carddisp.pl?gene=AIRE
CTLA4	Cytotoxic T-Lymphocyte Associated Protein 4	Protein Coding	45	GC02P203867	88.6	https://www.genecards.org/cgi-bin/carddisp.pl?gene=CTLA4
FAS	Fas Cell Surface Death Receptor	Protein Coding	50	GC10P088969	83.11	https://www.genecards.org/cgi-bin/carddisp.pl?gene=FAS
IL10	Interleukin 10	Protein Coding	47	GC01M206767	81.18	https://www.genecards.org/cgi-bin/carddisp.pl?gene=IL10
HLA-DRB1	Major Histocompatibility Complex, Class II, DR Beta 1	Protein Coding	46	GC06M032578	75.39	https://www.genecards.org/cgi-bin/carddisp.pl?gene=HLA-DRB1
IL6	Interleukin 6	Protein Coding	50	GC07P022765	74.57	https://www.genecards.org/cgi-bin/carddisp.pl?gene=IL6
IFNG	Interferon Gamma	Protein Coding	48	GC12M068064	72.74	https://www.genecards.org/cgi-bin/carddisp.pl?gene=IFNG
CD40LG	CD40 Ligand	Protein Coding	47	GC0XP136649	70.82	https://www.genecards.org/cgi-bin/carddisp.pl?gene=CD40LG
FASLG	Fas Ligand	Protein Coding	47	GC01P172628	69.95	https://www.genecards.org/cgi-bin/carddisp.pl?gene=FASLG
STAT3	Signal Transducer And Activator Of Transcription 3	Protein Coding	52	GC17M042313	68.56	https://www.genecards.org/cgi-bin/carddisp.pl?gene=STAT3
FOXP3	Forkhead Box P3	Protein Coding	46	GC0XM049250	63.82	https://www.genecards.org/cgi-bin/carddisp.pl?gene=FOXP3
INS	Insulin	Protein Coding	48	GC11M002159	62.33	https://www.genecards.org/cgi-bin/carddisp.pl?gene=INS
LRBA	LPS Responsive Beige-Like Anchor Protein	Protein Coding	41	GC04M150264	58.53	https://www.genecards.org/cgi-bin/carddisp.pl?gene=LRBA
HLA-DQB1	Major Histocompatibility Complex, Class II, DQ Beta 1	Protein Coding	44	GC06M032804	57.09	https://www.genecards.org/cgi-bin/carddisp.pl?gene=HLA-DQB1
IL2RA	Interleukin 2 Receptor Subunit Alpha	Protein Coding	50	GC10M006010	55.61	https://www.genecards.org/cgi-bin/carddisp.pl?gene=IL2RA
TNF	Tumor Necrosis Factor	Protein Coding	51	GC06P047305	54.53	https://www.genecards.org/cgi-bin/carddisp.pl?gene=TNF
PTPN22	Protein Tyrosine Phosphatase Non-Receptor Type 22	Protein Coding	46	GC01M113813	53.78	https://www.genecards.org/cgi-bin/carddisp.pl?gene=PTPN22
CCR6	C-C Motif Chemokine Receptor 6	Protein Coding	44	GC06P167111	53.61	https://www.genecards.org/cgi-bin/carddisp.pl?gene=CCR6
CASP10	Caspase 10	Protein Coding	48	GC02P201182	52.17	https://www.genecards.org/cgi-bin/carddisp.pl?gene=CASP10
TLR4	Toll Like Receptor 4	Protein Coding	51	GC09P117704	49.46	https://www.genecards.org/cgi-bin/carddisp.pl?gene=TLR4
HLA-A	Major Histocompatibility Complex, Class I, A	Protein Coding	46	GC06P047265	48.2	https://www.genecards.org/cgi-bin/carddisp.pl?gene=HLA-A
STAT1	Signal Transducer And Activator Of Transcription 1	Protein Coding	53	GC02M190908	48.03	https://www.genecards.org/cgi-bin/carddisp.pl?gene=STAT1
HLA-B	Major Histocompatibility Complex, Class I, B	Protein Coding	45	GC06M031315	46.5	https://www.genecards.org/cgi-bin/carddisp.pl?gene=HLA-B
HFE	Homeostatic Iron Regulator	Protein Coding	43	GC06P026087	44.75	https://www.genecards.org/cgi-bin/carddisp.pl?gene=HFE
IFNA1	Interferon Alpha 1	Protein Coding	39	GC09P021494	44.7	https://www.genecards.org/cgi-bin/carddisp.pl?gene=IFNA1
HLA-DQA1	Major Histocompatibility Complex, Class II, DQ Alpha 1	Protein Coding	42	GC06P047340	43.73	https://www.genecards.org/cgi-bin/carddisp.pl?gene=HLA-DQA1
CASP8	Caspase 8	Protein Coding	52	GC02P201233	42.34	https://www.genecards.org/cgi-bin/carddisp.pl?gene=CASP8
TNFRSF1A	TNF Receptor Superfamily Member 1A	Protein Coding	49	GC12M006328	42.31	https://www.genecards.org/cgi-bin/carddisp.pl?gene=TNFRSF1A
PDCD1	Programmed Cell Death 1	Protein Coding	48	GC02M241849	42.27	https://www.genecards.org/cgi-bin/carddisp.pl?gene=PDCD1
HAVCR2	Hepatitis A Virus Cellular Receptor 2	Protein Coding	43	GC05M157063	41.82	https://www.genecards.org/cgi-bin/carddisp.pl?gene=HAVCR2
KRAS	KRAS Proto-Oncogene, GTPase	Protein Coding	51	GC12M025204	41.81	https://www.genecards.org/cgi-bin/carddisp.pl?gene=KRAS
GPT	Glutamic--Pyruvic Transaminase	Protein Coding	41	GC08P144502	41.3	https://www.genecards.org/cgi-bin/carddisp.pl?gene=GPT
ALB	Albumin	Protein Coding	50	GC04P073397	41.1	https://www.genecards.org/cgi-bin/carddisp.pl?gene=ALB
TG	Thyroglobulin	Protein Coding	42	GC08P132866	41.04	https://www.genecards.org/cgi-bin/carddisp.pl?gene=TG
CCR5	C-C Motif Chemokine Receptor 5	Protein Coding	46	GC03P046383	40.68	https://www.genecards.org/cgi-bin/carddisp.pl?gene=CCR5
PRKCD	Protein Kinase C Delta	Protein Coding	53	GC03P053156	40.67	https://www.genecards.org/cgi-bin/carddisp.pl?gene=PRKCD
PTPRC	Protein Tyrosine Phosphatase Receptor Type C	Protein Coding	51	GC01P198607	39.86	https://www.genecards.org/cgi-bin/carddisp.pl?gene=PTPRC
CD81	CD81 Molecule	Protein Coding	47	GC11P002377	39.58	https://www.genecards.org/cgi-bin/carddisp.pl?gene=CD81
CD79A	CD79a Molecule	Protein Coding	46	GC19P041877	38.67	https://www.genecards.org/cgi-bin/carddisp.pl?gene=CD79A
RAG1	Recombination Activating 1	Protein Coding	45	GC11P036514	38.65	https://www.genecards.org/cgi-bin/carddisp.pl?gene=RAG1
LIPC	Lipase C, Hepatic Type	Protein Coding	44	GC15P058410	38.24	https://www.genecards.org/cgi-bin/carddisp.pl?gene=LIPC
TNFAIP3	TNF Alpha Induced Protein 3	Protein Coding	48	GC06P137866	38.19	https://www.genecards.org/cgi-bin/carddisp.pl?gene=TNFAIP3
IL7R	Interleukin 7 Receptor	Protein Coding	47	GC05P035852	38	https://www.genecards.org/cgi-bin/carddisp.pl?gene=IL7R
SPP1	Secreted Phosphoprotein 1	Protein Coding	46	GC04P087975	37.38	https://www.genecards.org/cgi-bin/carddisp.pl?gene=SPP1
HLA-DPB1	Major Histocompatibility Complex, Class II, DP Beta 1	Protein Coding	43	GC06P047346	37.37	https://www.genecards.org/cgi-bin/carddisp.pl?gene=HLA-DPB1
MIR21	MicroRNA 21	RNA Gene	24	GC17P059841	37.34	https://www.genecards.org/cgi-bin/carddisp.pl?gene=MIR21
IL4	Interleukin 4	Protein Coding	46	GC05P132673	37.26	https://www.genecards.org/cgi-bin/carddisp.pl?gene=IL4
TP53	Tumor Protein P53	Protein Coding	54	GC17M007661	36.5	https://www.genecards.org/cgi-bin/carddisp.pl?gene=TP53
HNF4A	Hepatocyte Nuclear Factor 4 Alpha	Protein Coding	50	GC20P044355	36.24	https://www.genecards.org/cgi-bin/carddisp.pl?gene=HNF4A
IL2	Interleukin 2	Protein Coding	45	GC04M122451	36.19	https://www.genecards.org/cgi-bin/carddisp.pl?gene=IL2
HNF1A	HNF1 Homeobox A	Protein Coding	45	GC12P120978	35.84	https://www.genecards.org/cgi-bin/carddisp.pl?gene=HNF1A
CIITA	Class II Major Histocompatibility Complex Transactivator	Protein Coding	45	GC16P010879	35.75	https://www.genecards.org/cgi-bin/carddisp.pl?gene=CIITA
F2	Coagulation Factor II, Thrombin	Protein Coding	48	GC11P046720	34.89	https://www.genecards.org/cgi-bin/carddisp.pl?gene=F2
IL1B	Interleukin 1 Beta	Protein Coding	48	GC02M112829	34.62	https://www.genecards.org/cgi-bin/carddisp.pl?gene=IL1B
CD19	CD19 Molecule	Protein Coding	49	GC16P029083	34.6	https://www.genecards.org/cgi-bin/carddisp.pl?gene=CD19
FADD	Fas Associated Via Death Domain	Protein Coding	47	GC11P070203	34.39	https://www.genecards.org/cgi-bin/carddisp.pl?gene=FADD
SERPINA1	Serpin Family A Member 1	Protein Coding	49	GC14M094376	33.27	https://www.genecards.org/cgi-bin/carddisp.pl?gene=SERPINA1
NLRP1	NLR Family Pyrin Domain Containing 1	Protein Coding	44	GC17M005499	33.23	https://www.genecards.org/cgi-bin/carddisp.pl?gene=NLRP1
PPARG	Peroxisome Proliferator Activated Receptor Gamma	Protein Coding	52	GC03P012287	33.09	https://www.genecards.org/cgi-bin/carddisp.pl?gene=PPARG
HRAS	HRas Proto-Oncogene, GTPase	Protein Coding	52	GC11M000635	33.05	https://www.genecards.org/cgi-bin/carddisp.pl?gene=HRAS
IRF5	Interferon Regulatory Factor 5	Protein Coding	48	GC07P128937	32.84	https://www.genecards.org/cgi-bin/carddisp.pl?gene=IRF5
NRAS	NRAS Proto-Oncogene, GTPase	Protein Coding	50	GC01M114704	32.68	https://www.genecards.org/cgi-bin/carddisp.pl?gene=NRAS
PRTN3	Proteinase 3	Protein Coding	44	GC19P000840	32.68	https://www.genecards.org/cgi-bin/carddisp.pl?gene=PRTN3
MIR122	MicroRNA 122	RNA Gene	21	GC18P058451	32.61	https://www.genecards.org/cgi-bin/carddisp.pl?gene=MIR122
MIR146A	MicroRNA 146a	RNA Gene	22	GC05P160485	32.53	https://www.genecards.org/cgi-bin/carddisp.pl?gene=MIR146A
IFIH1	Interferon Induced With Helicase C Domain 1	Protein Coding	47	GC02M162267	32.48	https://www.genecards.org/cgi-bin/carddisp.pl?gene=IFIH1
SERPINC1	Serpin Family C Member 1	Protein Coding	48	GC01M174153	32.28	https://www.genecards.org/cgi-bin/carddisp.pl?gene=SERPINC1
NR1H4	Nuclear Receptor Subfamily 1 Group H Member 4	Protein Coding	48	GC12P100473	32.14	https://www.genecards.org/cgi-bin/carddisp.pl?gene=NR1H4
STAT4	Signal Transducer And Activator Of Transcription 4	Protein Coding	45	GC02M191029	32.13	https://www.genecards.org/cgi-bin/carddisp.pl?gene=STAT4
IFNA2	Interferon Alpha 2	Protein Coding	41	GC09M021384	32.09	https://www.genecards.org/cgi-bin/carddisp.pl?gene=IFNA2
IL17A	Interleukin 17A	Protein Coding	42	GC06P052186	31.9	https://www.genecards.org/cgi-bin/carddisp.pl?gene=IL17A
LTA	Lymphotoxin Alpha	Protein Coding	42	GC06P047303	31.83	https://www.genecards.org/cgi-bin/carddisp.pl?gene=LTA
ITCH	Itchy E3 Ubiquitin Protein Ligase	Protein Coding	45	GC20P034363	31.62	https://www.genecards.org/cgi-bin/carddisp.pl?gene=ITCH
CXCL8	C-X-C Motif Chemokine Ligand 8	Protein Coding	41	GC04P073740	31.56	https://www.genecards.org/cgi-bin/carddisp.pl?gene=CXCL8
TPMT	Thiopurine S-Methyltransferase	Protein Coding	47	GC06M018128	31.54	https://www.genecards.org/cgi-bin/carddisp.pl?gene=TPMT
SH2D1A	SH2 Domain Containing 1A	Protein Coding	47	GC0XP124227	31.32	https://www.genecards.org/cgi-bin/carddisp.pl?gene=SH2D1A
ZAP70	Zeta Chain Of T Cell Receptor Associated Protein Kinase 70	Protein Coding	51	GC02P097696	31.29	https://www.genecards.org/cgi-bin/carddisp.pl?gene=ZAP70
C3	Complement C3	Protein Coding	47	GC19M006677	31.27	https://www.genecards.org/cgi-bin/carddisp.pl?gene=C3
PRF1	Perforin 1	Protein Coding	45	GC10M070597	30.59	https://www.genecards.org/cgi-bin/carddisp.pl?gene=PRF1
C4A	Complement C4A (Rodgers Blood Group)	Protein Coding	42	GC06P047332	29.97	https://www.genecards.org/cgi-bin/carddisp.pl?gene=C4A
TMEM67	Transmembrane Protein 67	Protein Coding	37	GC08P093754	29.96	https://www.genecards.org/cgi-bin/carddisp.pl?gene=TMEM67
IL2RB	Interleukin 2 Receptor Subunit Beta	Protein Coding	48	GC22M037125	29.92	https://www.genecards.org/cgi-bin/carddisp.pl?gene=IL2RB
TNFRSF13B	TNF Receptor Superfamily Member 13B	Protein Coding	46	GC17M016929	29.8	https://www.genecards.org/cgi-bin/carddisp.pl?gene=TNFRSF13B
POLG	DNA Polymerase Gamma, Catalytic Subunit	Protein Coding	45	GC15M089316	29.54	https://www.genecards.org/cgi-bin/carddisp.pl?gene=POLG
CALR	Calreticulin	Protein Coding	51	GC19P012938	29.53	https://www.genecards.org/cgi-bin/carddisp.pl?gene=CALR
TGFB1	Transforming Growth Factor Beta 1	Protein Coding	52	GC19M041301	29.47	https://www.genecards.org/cgi-bin/carddisp.pl?gene=TGFB1
JAK2	Janus Kinase 2	Protein Coding	54	GC09P004985	29.17	https://www.genecards.org/cgi-bin/carddisp.pl?gene=JAK2
TPO	Thyroid Peroxidase	Protein Coding	48	GC02P001374	29.06	https://www.genecards.org/cgi-bin/carddisp.pl?gene=TPO
GGT1	Gamma-Glutamyltransferase 1	Protein Coding	46	GC22P024927	28.99	https://www.genecards.org/cgi-bin/carddisp.pl?gene=GGT1
IL12RB1	Interleukin 12 Receptor Subunit Beta 1	Protein Coding	44	GC19M018058	28.9	https://www.genecards.org/cgi-bin/carddisp.pl?gene=IL12RB1
APOE	Apolipoprotein E	Protein Coding	50	GC19P044906	28.89	https://www.genecards.org/cgi-bin/carddisp.pl?gene=APOE
CD27	CD27 Molecule	Protein Coding	45	GC12P008144	28.68	https://www.genecards.org/cgi-bin/carddisp.pl?gene=CD27
RASGRP1	RAS Guanyl Releasing Protein 1	Protein Coding	46	GC15M038488	28.61	https://www.genecards.org/cgi-bin/carddisp.pl?gene=RASGRP1
LDLR	Low Density Lipoprotein Receptor	Protein Coding	49	GC19P011061	28.47	https://www.genecards.org/cgi-bin/carddisp.pl?gene=LDLR
F5	Coagulation Factor V	Protein Coding	45	GC01M169511	28.35	https://www.genecards.org/cgi-bin/carddisp.pl?gene=F5
CYP2D6	Cytochrome P450 Family 2 Subfamily D Member 6	Protein Coding	48	GC22M042126	28.35	https://www.genecards.org/cgi-bin/carddisp.pl?gene=CYP2D6
SLC17A5	Solute Carrier Family 17 Member 5	Protein Coding	44	GC06M073593	28.3	https://www.genecards.org/cgi-bin/carddisp.pl?gene=SLC17A5
CXCL10	C-X-C Motif Chemokine Ligand 10	Protein Coding	44	GC04M076021	28.22	https://www.genecards.org/cgi-bin/carddisp.pl?gene=CXCL10
MIR155	MicroRNA 155	RNA Gene	18	GC21P025573	28.19	https://www.genecards.org/cgi-bin/carddisp.pl?gene=MIR155
HAMP	Hepcidin Antimicrobial Peptide	Protein Coding	44	GC19P038216	28.19	https://www.genecards.org/cgi-bin/carddisp.pl?gene=HAMP
CP	Ceruloplasmin	Protein Coding	47	GC03M149162	28.18	https://www.genecards.org/cgi-bin/carddisp.pl?gene=CP
CD4	CD4 Molecule	Protein Coding	49	GC12P006786	28.09	https://www.genecards.org/cgi-bin/carddisp.pl?gene=CD4
HADHA	Hydroxyacyl-CoA Dehydrogenase Trifunctional Multienzyme Complex Subunit Alpha	Protein Coding	45	GC02M026190	28.03	https://www.genecards.org/cgi-bin/carddisp.pl?gene=HADHA
AFP	Alpha Fetoprotein	Protein Coding	45	GC04P073431	27.82	https://www.genecards.org/cgi-bin/carddisp.pl?gene=AFP
LMNA	Lamin A/C	Protein Coding	47	GC01P156082	27.67	https://www.genecards.org/cgi-bin/carddisp.pl?gene=LMNA
ABCB4	ATP Binding Cassette Subfamily B Member 4	Protein Coding	45	GC07M087401	27.64	https://www.genecards.org/cgi-bin/carddisp.pl?gene=ABCB4
SEPSECS	Sep (O-Phosphoserine) TRNA:Sec (Selenocysteine) TRNA Synthase	Protein Coding	43	GC04M025121	27.58	https://www.genecards.org/cgi-bin/carddisp.pl?gene=SEPSECS
ABCB11	ATP Binding Cassette Subfamily B Member 11	Protein Coding	45	GC02M168922	26.85	https://www.genecards.org/cgi-bin/carddisp.pl?gene=ABCB11
ITGAM	Integrin Subunit Alpha M	Protein Coding	46	GC16P031550	26.79	https://www.genecards.org/cgi-bin/carddisp.pl?gene=ITGAM
NFKB1	Nuclear Factor Kappa B Subunit 1	Protein Coding	52	GC04P102501	26.68	https://www.genecards.org/cgi-bin/carddisp.pl?gene=NFKB1
CRP	C-Reactive Protein	Protein Coding	46	GC01M159716	26.66	https://www.genecards.org/cgi-bin/carddisp.pl?gene=CRP
KRT18	Keratin 18	Protein Coding	48	GC12P052948	26.63	https://www.genecards.org/cgi-bin/carddisp.pl?gene=KRT18
HMOX1	Heme Oxygenase 1	Protein Coding	52	GC22P035380	26.6	https://www.genecards.org/cgi-bin/carddisp.pl?gene=HMOX1
TNFRSF13C	TNF Receptor Superfamily Member 13C	Protein Coding	44	GC22M045411	26.22	https://www.genecards.org/cgi-bin/carddisp.pl?gene=TNFRSF13C
FCGR2B	Fc Fragment Of IgG Receptor IIb	Protein Coding	47	GC01P161663	26.14	https://www.genecards.org/cgi-bin/carddisp.pl?gene=FCGR2B
TLR2	Toll Like Receptor 2	Protein Coding	51	GC04P153684	26.03	https://www.genecards.org/cgi-bin/carddisp.pl?gene=TLR2
MIF	Macrophage Migration Inhibitory Factor	Protein Coding	49	GC22P023894	25.94	https://www.genecards.org/cgi-bin/carddisp.pl?gene=MIF
CAV1	Caveolin 1	Protein Coding	48	GC07P116524	25.91	https://www.genecards.org/cgi-bin/carddisp.pl?gene=CAV1
TLR3	Toll Like Receptor 3	Protein Coding	52	GC04P186059	25.76	https://www.genecards.org/cgi-bin/carddisp.pl?gene=TLR3
TREX1	Three Prime Repair Exonuclease 1	Protein Coding	42	GC03P048466	25.76	https://www.genecards.org/cgi-bin/carddisp.pl?gene=TREX1
IL18	Interleukin 18	Protein Coding	44	GC11M112143	25.64	https://www.genecards.org/cgi-bin/carddisp.pl?gene=IL18
XIAP	X-Linked Inhibitor Of Apoptosis	Protein Coding	49	GC0XP123859	25.64	https://www.genecards.org/cgi-bin/carddisp.pl?gene=XIAP
CPT2	Carnitine Palmitoyltransferase 2	Protein Coding	48	GC01P053196	25.41	https://www.genecards.org/cgi-bin/carddisp.pl?gene=CPT2
MIR17	MicroRNA 17	RNA Gene	21	GC13P091350	25.14	https://www.genecards.org/cgi-bin/carddisp.pl?gene=MIR17
IFNB1	Interferon Beta 1	Protein Coding	41	GC09M021077	25.12	https://www.genecards.org/cgi-bin/carddisp.pl?gene=IFNB1
IL12B	Interleukin 12B	Protein Coding	44	GC05M159314	25.1	https://www.genecards.org/cgi-bin/carddisp.pl?gene=IL12B
RAG2	Recombination Activating 2	Protein Coding	42	GC11M036575	24.81	https://www.genecards.org/cgi-bin/carddisp.pl?gene=RAG2
CCL2	C-C Motif Chemokine Ligand 2	Protein Coding	48	GC17P034255	24.79	https://www.genecards.org/cgi-bin/carddisp.pl?gene=CCL2
CASR	Calcium Sensing Receptor	Protein Coding	50	GC03P122183	24.71	https://www.genecards.org/cgi-bin/carddisp.pl?gene=CASR
CR2	Complement C3d Receptor 2	Protein Coding	44	GC01P207454	24.68	https://www.genecards.org/cgi-bin/carddisp.pl?gene=CR2
IL18BP	Interleukin 18 Binding Protein	Protein Coding	39	GC11P071998	24.58	https://www.genecards.org/cgi-bin/carddisp.pl?gene=IL18BP
KRT8	Keratin 8	Protein Coding	47	GC12M052897	24.57	https://www.genecards.org/cgi-bin/carddisp.pl?gene=KRT8
ADAMTS13	ADAM Metallopeptidase With Thrombospondin Type 1 Motif 13	Protein Coding	45	GC09P133414	24.53	https://www.genecards.org/cgi-bin/carddisp.pl?gene=ADAMTS13
UBE2L3	Ubiquitin Conjugating Enzyme E2 L3	Protein Coding	45	GC22P021549	24.53	https://www.genecards.org/cgi-bin/carddisp.pl?gene=UBE2L3
MIR150	MicroRNA 150	RNA Gene	21	GC19M049500	24.5	https://www.genecards.org/cgi-bin/carddisp.pl?gene=MIR150
PIK3CA	Phosphatidylinositol-4,5-Bisphosphate 3-Kinase Catalytic Subunit Alpha	Protein Coding	52	GC03P179148	24.48	https://www.genecards.org/cgi-bin/carddisp.pl?gene=PIK3CA
FCGR2A	Fc Fragment Of IgG Receptor IIa	Protein Coding	45	GC01P161505	24.4	https://www.genecards.org/cgi-bin/carddisp.pl?gene=FCGR2A
CEP290	Centrosomal Protein 290	Protein Coding	40	GC12M088049	24.39	https://www.genecards.org/cgi-bin/carddisp.pl?gene=CEP290
C4B	Complement C4B (Chido Blood Group)	Protein Coding	41	GC06P032014	24.28	https://www.genecards.org/cgi-bin/carddisp.pl?gene=C4B
TNFSF13B	TNF Superfamily Member 13b	Protein Coding	45	GC13P108251	24.21	https://www.genecards.org/cgi-bin/carddisp.pl?gene=TNFSF13B
CD55	CD55 Molecule (Cromer Blood Group)	Protein Coding	47	GC01P207321	24.16	https://www.genecards.org/cgi-bin/carddisp.pl?gene=CD55
ATP7B	ATPase Copper Transporting Beta	Protein Coding	47	GC13M051930	24.14	https://www.genecards.org/cgi-bin/carddisp.pl?gene=ATP7B
G6PC	Glucose-6-Phosphatase Catalytic Subunit	Protein Coding	44	GC17P042900	23.99	https://www.genecards.org/cgi-bin/carddisp.pl?gene=G6PC
MBL2	Mannose Binding Lectin 2	Protein Coding	47	GC10M052760	23.9	https://www.genecards.org/cgi-bin/carddisp.pl?gene=MBL2
FCGR3B	Fc Fragment Of IgG Receptor IIIb	Protein Coding	42	GC01M161623	23.85	https://www.genecards.org/cgi-bin/carddisp.pl?gene=FCGR3B
CFTR	CF Transmembrane Conductance Regulator	Protein Coding	51	GC07P117287	23.83	https://www.genecards.org/cgi-bin/carddisp.pl?gene=CFTR
MIR125A	MicroRNA 125a	RNA Gene	21	GC19P051720	23.75	https://www.genecards.org/cgi-bin/carddisp.pl?gene=MIR125A
POMC	Proopiomelanocortin	Protein Coding	48	GC02M025160	23.74	https://www.genecards.org/cgi-bin/carddisp.pl?gene=POMC
CCN2	Cellular Communication Network Factor 2	Protein Coding	39	GC06M131948	23.62	https://www.genecards.org/cgi-bin/carddisp.pl?gene=CCN2
ALAD	Aminolevulinate Dehydratase	Protein Coding	46	GC09M113386	23.53	https://www.genecards.org/cgi-bin/carddisp.pl?gene=ALAD
CD28	CD28 Molecule	Protein Coding	47	GC02P203706	23.53	https://www.genecards.org/cgi-bin/carddisp.pl?gene=CD28
CD8A	CD8a Molecule	Protein Coding	46	GC02M086784	23.35	https://www.genecards.org/cgi-bin/carddisp.pl?gene=CD8A
FOS	Fos Proto-Oncogene, AP-1 Transcription Factor Subunit	Protein Coding	50	GC14P075278	23.33	https://www.genecards.org/cgi-bin/carddisp.pl?gene=FOS
MT-CYB	Mitochondrially Encoded Cytochrome B	Protein Coding	31	GCMTP014749	23.32	https://www.genecards.org/cgi-bin/carddisp.pl?gene=MT-CYB
JAG1	Jagged Canonical Notch Ligand 1	Protein Coding	50	GC20M010637	23.24	https://www.genecards.org/cgi-bin/carddisp.pl?gene=JAG1
GCK	Glucokinase	Protein Coding	50	GC07M044145	23.17	https://www.genecards.org/cgi-bin/carddisp.pl?gene=GCK
TLR5	Toll Like Receptor 5	Protein Coding	47	GC01M223109	22.99	https://www.genecards.org/cgi-bin/carddisp.pl?gene=TLR5
ACTA2	Actin Alpha 2, Smooth Muscle	Protein Coding	48	GC10M088935	22.93	https://www.genecards.org/cgi-bin/carddisp.pl?gene=ACTA2
NPHP1	Nephrocystin 1	Protein Coding	43	GC02M110122	22.81	https://www.genecards.org/cgi-bin/carddisp.pl?gene=NPHP1
IL12A	Interleukin 12A	Protein Coding	44	GC03P159988	22.79	https://www.genecards.org/cgi-bin/carddisp.pl?gene=IL12A
LPL	Lipoprotein Lipase	Protein Coding	49	GC08P019901	22.74	https://www.genecards.org/cgi-bin/carddisp.pl?gene=LPL
MIR223	MicroRNA 223	RNA Gene	21	GC0XP066018	22.7	https://www.genecards.org/cgi-bin/carddisp.pl?gene=MIR223
HLA-DPA1	Major Histocompatibility Complex, Class II, DP Alpha 1	Protein Coding	40	GC06M033064	22.66	https://www.genecards.org/cgi-bin/carddisp.pl?gene=HLA-DPA1
EGF	Epidermal Growth Factor	Protein Coding	51	GC04P109912	22.65	https://www.genecards.org/cgi-bin/carddisp.pl?gene=EGF
APOB	Apolipoprotein B	Protein Coding	45	GC02M020956	22.59	https://www.genecards.org/cgi-bin/carddisp.pl?gene=APOB
ICAM1	Intercellular Adhesion Molecule 1	Protein Coding	50	GC19P010270	22.56	https://www.genecards.org/cgi-bin/carddisp.pl?gene=ICAM1
JAK1	Janus Kinase 1	Protein Coding	50	GC01M064833	22.5	https://www.genecards.org/cgi-bin/carddisp.pl?gene=JAK1
VEGFA	Vascular Endothelial Growth Factor A	Protein Coding	48	GC06P043770	22.45	https://www.genecards.org/cgi-bin/carddisp.pl?gene=VEGFA
BTK	Bruton Tyrosine Kinase	Protein Coding	53	GC0XM101349	22.42	https://www.genecards.org/cgi-bin/carddisp.pl?gene=BTK
ICOS	Inducible T Cell Costimulator	Protein Coding	43	GC02P203937	22.39	https://www.genecards.org/cgi-bin/carddisp.pl?gene=ICOS
PTEN	Phosphatase And Tensin Homolog	Protein Coding	52	GC10P087863	22.33	https://www.genecards.org/cgi-bin/carddisp.pl?gene=PTEN
CD80	CD80 Molecule	Protein Coding	41	GC03M119524	22.16	https://www.genecards.org/cgi-bin/carddisp.pl?gene=CD80
NOD2	Nucleotide Binding Oligomerization Domain Containing 2	Protein Coding	48	GC16P050693	22.12	https://www.genecards.org/cgi-bin/carddisp.pl?gene=NOD2
TLR9	Toll Like Receptor 9	Protein Coding	45	GC03M052222	22.05	https://www.genecards.org/cgi-bin/carddisp.pl?gene=TLR9
ICOSLG	Inducible T Cell Costimulator Ligand	Protein Coding	39	GC21M044222	22.05	https://www.genecards.org/cgi-bin/carddisp.pl?gene=ICOSLG
ADA	Adenosine Deaminase	Protein Coding	51	GC20M044620	21.98	https://www.genecards.org/cgi-bin/carddisp.pl?gene=ADA
PTPN3	Protein Tyrosine Phosphatase Non-Receptor Type 3	Protein Coding	44	GC09M109375	21.92	https://www.genecards.org/cgi-bin/carddisp.pl?gene=PTPN3
FLT1	Fms Related Receptor Tyrosine Kinase 1	Protein Coding	51	GC13M028300	21.9	https://www.genecards.org/cgi-bin/carddisp.pl?gene=FLT1
C1S	Complement C1s	Protein Coding	45	GC12P008238	21.85	https://www.genecards.org/cgi-bin/carddisp.pl?gene=C1S
TSHR	Thyroid Stimulating Hormone Receptor	Protein Coding	47	GC14P080954	21.62	https://www.genecards.org/cgi-bin/carddisp.pl?gene=TSHR
MET	MET Proto-Oncogene, Receptor Tyrosine Kinase	Protein Coding	54	GC07P116672	21.61	https://www.genecards.org/cgi-bin/carddisp.pl?gene=MET
HNF1B	HNF1 Homeobox B	Protein Coding	44	GC17M037686	21.56	https://www.genecards.org/cgi-bin/carddisp.pl?gene=HNF1B
MMP9	Matrix Metallopeptidase 9	Protein Coding	52	GC20P046008	21.55	https://www.genecards.org/cgi-bin/carddisp.pl?gene=MMP9
NOTCH1	Notch Receptor 1	Protein Coding	51	GC09M136602	21.5	https://www.genecards.org/cgi-bin/carddisp.pl?gene=NOTCH1
PIK3R1	Phosphoinositide-3-Kinase Regulatory Subunit 1	Protein Coding	51	GC05P068215	21.49	https://www.genecards.org/cgi-bin/carddisp.pl?gene=PIK3R1
TCF4	Transcription Factor 4	Protein Coding	46	GC18M055222	21.46	https://www.genecards.org/cgi-bin/carddisp.pl?gene=TCF4
CYP1A2	Cytochrome P450 Family 1 Subfamily A Member 2	Protein Coding	45	GC15P074748	21.29	https://www.genecards.org/cgi-bin/carddisp.pl?gene=CYP1A2
IL5	Interleukin 5	Protein Coding	44	GC05M132541	21.24	https://www.genecards.org/cgi-bin/carddisp.pl?gene=IL5
ENG	Endoglin	Protein Coding	46	GC09M127815	21.2	https://www.genecards.org/cgi-bin/carddisp.pl?gene=ENG
ATP8B1	ATPase Phospholipid Transporting 8B1	Protein Coding	40	GC18M057646	21.16	https://www.genecards.org/cgi-bin/carddisp.pl?gene=ATP8B1
TERT	Telomerase Reverse Transcriptase	Protein Coding	51	GC05M001253	21.16	https://www.genecards.org/cgi-bin/carddisp.pl?gene=TERT
ADAR	Adenosine Deaminase RNA Specific	Protein Coding	44	GC01M154582	21.16	https://www.genecards.org/cgi-bin/carddisp.pl?gene=ADAR
MUSK	Muscle Associated Receptor Tyrosine Kinase	Protein Coding	46	GC09P110668	21.15	https://www.genecards.org/cgi-bin/carddisp.pl?gene=MUSK
SRC	SRC Proto-Oncogene, Non-Receptor Tyrosine Kinase	Protein Coding	51	GC20P037344	21.15	https://www.genecards.org/cgi-bin/carddisp.pl?gene=SRC
LCK	LCK Proto-Oncogene, Src Family Tyrosine Kinase	Protein Coding	52	GC01P032251	21	https://www.genecards.org/cgi-bin/carddisp.pl?gene=LCK
CYP7A1	Cytochrome P450 Family 7 Subfamily A Member 1	Protein Coding	42	GC08M058476	21	https://www.genecards.org/cgi-bin/carddisp.pl?gene=CYP7A1
ACADVL	Acyl-CoA Dehydrogenase Very Long Chain	Protein Coding	45	GC17P007219	20.99	https://www.genecards.org/cgi-bin/carddisp.pl?gene=ACADVL
CD40	CD40 Molecule	Protein Coding	48	GC20P046118	20.98	https://www.genecards.org/cgi-bin/carddisp.pl?gene=CD40
NPHP4	Nephrocystin 4	Protein Coding	40	GC01M005863	20.92	https://www.genecards.org/cgi-bin/carddisp.pl?gene=NPHP4
BSCL2	BSCL2 Lipid Droplet Biogenesis Associated, Seipin	Protein Coding	42	GC11M063438	20.9	https://www.genecards.org/cgi-bin/carddisp.pl?gene=BSCL2
AHI1	Abelson Helper Integration Site 1	Protein Coding	41	GC06M135283	20.9	https://www.genecards.org/cgi-bin/carddisp.pl?gene=AHI1
ACADM	Acyl-CoA Dehydrogenase Medium Chain	Protein Coding	47	GC01P075724	20.87	https://www.genecards.org/cgi-bin/carddisp.pl?gene=ACADM
MAGT1	Magnesium Transporter 1	Protein Coding	40	GC0XM077826	20.84	https://www.genecards.org/cgi-bin/carddisp.pl?gene=MAGT1
IL23R	Interleukin 23 Receptor	Protein Coding	44	GC01P067138	20.83	https://www.genecards.org/cgi-bin/carddisp.pl?gene=IL23R
SLC30A10	Solute Carrier Family 30 Member 10	Protein Coding	42	GC01M219685	20.81	https://www.genecards.org/cgi-bin/carddisp.pl?gene=SLC30A10
PNP	Purine Nucleoside Phosphorylase	Protein Coding	47	GC14P020468	20.8	https://www.genecards.org/cgi-bin/carddisp.pl?gene=PNP
APOH	Apolipoprotein H	Protein Coding	44	GC17M066212	20.76	https://www.genecards.org/cgi-bin/carddisp.pl?gene=APOH
MX1	MX Dynamin Like GTPase 1	Protein Coding	41	GC21P041420	20.66	https://www.genecards.org/cgi-bin/carddisp.pl?gene=MX1
CTNNB1	Catenin Beta 1	Protein Coding	53	GC03P041236	20.64	https://www.genecards.org/cgi-bin/carddisp.pl?gene=CTNNB1
RIPK1	Receptor Interacting Serine/Threonine Kinase 1	Protein Coding	49	GC06P003064	20.63	https://www.genecards.org/cgi-bin/carddisp.pl?gene=RIPK1
GAD2	Glutamate Decarboxylase 2	Protein Coding	46	GC10P026216	20.62	https://www.genecards.org/cgi-bin/carddisp.pl?gene=GAD2
IL17F	Interleukin 17F	Protein Coding	41	GC06M052209	20.62	https://www.genecards.org/cgi-bin/carddisp.pl?gene=IL17F
ASGR2	Asialoglycoprotein Receptor 2	Protein Coding	40	GC17M007101	20.58	https://www.genecards.org/cgi-bin/carddisp.pl?gene=ASGR2
HAVCR1	Hepatitis A Virus Cellular Receptor 1	Protein Coding	41	GC05M157028	20.57	https://www.genecards.org/cgi-bin/carddisp.pl?gene=HAVCR1
RAF1	Raf-1 Proto-Oncogene, Serine/Threonine Kinase	Protein Coding	54	GC03M012583	20.57	https://www.genecards.org/cgi-bin/carddisp.pl?gene=RAF1
MAPK1	Mitogen-Activated Protein Kinase 1	Protein Coding	51	GC22M021754	20.34	https://www.genecards.org/cgi-bin/carddisp.pl?gene=MAPK1
CD274	CD274 Molecule	Protein Coding	44	GC09P005450	20.15	https://www.genecards.org/cgi-bin/carddisp.pl?gene=CD274
TNFSF4	TNF Superfamily Member 4	Protein Coding	40	GC01M173183	20.06	https://www.genecards.org/cgi-bin/carddisp.pl?gene=TNFSF4
TTC7A	Tetratricopeptide Repeat Domain 7A	Protein Coding	38	GC02P046906	20.03	https://www.genecards.org/cgi-bin/carddisp.pl?gene=TTC7A
CD247	CD247 Molecule	Protein Coding	49	GC01M167399	19.97	https://www.genecards.org/cgi-bin/carddisp.pl?gene=CD247
CCL5	C-C Motif Chemokine Ligand 5	Protein Coding	43	GC17M035871	19.97	https://www.genecards.org/cgi-bin/carddisp.pl?gene=CCL5
MIR132	MicroRNA 132	RNA Gene	21	GC17M002049	19.8	https://www.genecards.org/cgi-bin/carddisp.pl?gene=MIR132
NFKB2	Nuclear Factor Kappa B Subunit 2	Protein Coding	52	GC10P102394	19.73	https://www.genecards.org/cgi-bin/carddisp.pl?gene=NFKB2
DDX58	DExD/H-Box Helicase 58	Protein Coding	47	GC09M032455	19.69	https://www.genecards.org/cgi-bin/carddisp.pl?gene=DDX58
HLA-C	Major Histocompatibility Complex, Class I, C	Protein Coding	44	GC06M031272	19.68	https://www.genecards.org/cgi-bin/carddisp.pl?gene=HLA-C
LBR	Lamin B Receptor	Protein Coding	47	GC01M225401	19.68	https://www.genecards.org/cgi-bin/carddisp.pl?gene=LBR
AGPAT2	1-Acylglycerol-3-Phosphate O-Acyltransferase 2	Protein Coding	45	GC09M136673	19.65	https://www.genecards.org/cgi-bin/carddisp.pl?gene=AGPAT2
F3	Coagulation Factor III, Tissue Factor	Protein Coding	45	GC01M094530	19.63	https://www.genecards.org/cgi-bin/carddisp.pl?gene=F3
PADI4	Peptidyl Arginine Deiminase 4	Protein Coding	44	GC01P017308	19.6	https://www.genecards.org/cgi-bin/carddisp.pl?gene=PADI4
ETS1	ETS Proto-Oncogene 1, Transcription Factor	Protein Coding	49	GC11M128458	19.59	https://www.genecards.org/cgi-bin/carddisp.pl?gene=ETS1
HSPD1	Heat Shock Protein Family D (Hsp60) Member 1	Protein Coding	47	GC02M197486	19.54	https://www.genecards.org/cgi-bin/carddisp.pl?gene=HSPD1
IL21R	Interleukin 21 Receptor	Protein Coding	41	GC16P027413	19.53	https://www.genecards.org/cgi-bin/carddisp.pl?gene=IL21R
MPL	MPL Proto-Oncogene, Thrombopoietin Receptor	Protein Coding	48	GC01P043337	19.49	https://www.genecards.org/cgi-bin/carddisp.pl?gene=MPL
IFNL3	Interferon Lambda 3	Protein Coding	35	GC19M039243	19.47	https://www.genecards.org/cgi-bin/carddisp.pl?gene=IFNL3
MPO	Myeloperoxidase	Protein Coding	50	GC17M058269	19.4	https://www.genecards.org/cgi-bin/carddisp.pl?gene=MPO
NOS3	Nitric Oxide Synthase 3	Protein Coding	51	GC07P150990	19.37	https://www.genecards.org/cgi-bin/carddisp.pl?gene=NOS3
LEP	Leptin	Protein Coding	47	GC07P128241	19.37	https://www.genecards.org/cgi-bin/carddisp.pl?gene=LEP
IL1A	Interleukin 1 Alpha	Protein Coding	44	GC02M112773	19.36	https://www.genecards.org/cgi-bin/carddisp.pl?gene=IL1A
CYP21A2	Cytochrome P450 Family 21 Subfamily A Member 2	Protein Coding	45	GC06P047333	19.34	https://www.genecards.org/cgi-bin/carddisp.pl?gene=CYP21A2
AKT1	AKT Serine/Threonine Kinase 1	Protein Coding	54	GC14M104769	19.33	https://www.genecards.org/cgi-bin/carddisp.pl?gene=AKT1
ACP5	Acid Phosphatase 5, Tartrate Resistant	Protein Coding	47	GC19M011574	19.25	https://www.genecards.org/cgi-bin/carddisp.pl?gene=ACP5
TNFRSF1B	TNF Receptor Superfamily Member 1B	Protein Coding	47	GC01P012167	19.25	https://www.genecards.org/cgi-bin/carddisp.pl?gene=TNFRSF1B
INSR	Insulin Receptor	Protein Coding	54	GC19M007112	19.22	https://www.genecards.org/cgi-bin/carddisp.pl?gene=INSR
ASS1	Argininosuccinate Synthase 1	Protein Coding	48	GC09P130444	19.2	https://www.genecards.org/cgi-bin/carddisp.pl?gene=ASS1
DDC	Dopa Decarboxylase	Protein Coding	52	GC07M050458	19.15	https://www.genecards.org/cgi-bin/carddisp.pl?gene=DDC
MIR145	MicroRNA 145	RNA Gene	21	GC05P149430	19.12	https://www.genecards.org/cgi-bin/carddisp.pl?gene=MIR145
EGFR	Epidermal Growth Factor Receptor	Protein Coding	54	GC07P055019	19.12	https://www.genecards.org/cgi-bin/carddisp.pl?gene=EGFR
ENO1	Enolase 1	Protein Coding	47	GC01M008861	19.06	https://www.genecards.org/cgi-bin/carddisp.pl?gene=ENO1
H2AC18	H2A Clustered Histone 18	Protein Coding	26	GC01M149961	19	https://www.genecards.org/cgi-bin/carddisp.pl?gene=H2AC18
SMAD4	SMAD Family Member 4	Protein Coding	50	GC18P051028	18.99	https://www.genecards.org/cgi-bin/carddisp.pl?gene=SMAD4
GPR35	G Protein-Coupled Receptor 35	Protein Coding	43	GC02P240605	18.93	https://www.genecards.org/cgi-bin/carddisp.pl?gene=GPR35
GAD1	Glutamate Decarboxylase 1	Protein Coding	51	GC02P170813	18.92	https://www.genecards.org/cgi-bin/carddisp.pl?gene=GAD1
PSMB9	Proteasome 20S Subunit Beta 9	Protein Coding	46	GC06P047342	18.89	https://www.genecards.org/cgi-bin/carddisp.pl?gene=PSMB9
SOCS3	Suppressor Of Cytokine Signaling 3	Protein Coding	44	GC17M078356	18.87	https://www.genecards.org/cgi-bin/carddisp.pl?gene=SOCS3
NLRP3	NLR Family Pyrin Domain Containing 3	Protein Coding	47	GC01P247415	18.86	https://www.genecards.org/cgi-bin/carddisp.pl?gene=NLRP3
VDR	Vitamin D Receptor	Protein Coding	51	GC12M047841	18.83	https://www.genecards.org/cgi-bin/carddisp.pl?gene=VDR
CXCR3	C-X-C Motif Chemokine Receptor 3	Protein Coding	44	GC0XM071615	18.78	https://www.genecards.org/cgi-bin/carddisp.pl?gene=CXCR3
ASGR1	Asialoglycoprotein Receptor 1	Protein Coding	40	GC17M007173	18.77	https://www.genecards.org/cgi-bin/carddisp.pl?gene=ASGR1
MMEL1	Membrane Metalloendopeptidase Like 1	Protein Coding	36	GC01M002590	18.74	https://www.genecards.org/cgi-bin/carddisp.pl?gene=MMEL1
GZMB	Granzyme B	Protein Coding	45	GC14M024630	18.73	https://www.genecards.org/cgi-bin/carddisp.pl?gene=GZMB
MST1	Macrophage Stimulating 1	Protein Coding	44	GC03M049683	18.73	https://www.genecards.org/cgi-bin/carddisp.pl?gene=MST1
MIR222	MicroRNA 222	RNA Gene	21	GC0XM045747	18.64	https://www.genecards.org/cgi-bin/carddisp.pl?gene=MIR222
FAH	Fumarylacetoacetate Hydrolase	Protein Coding	47	GC15P080152	18.47	https://www.genecards.org/cgi-bin/carddisp.pl?gene=FAH
KRT19	Keratin 19	Protein Coding	45	GC17M041523	18.46	https://www.genecards.org/cgi-bin/carddisp.pl?gene=KRT19
DLAT	Dihydrolipoamide S-Acetyltransferase	Protein Coding	46	GC11P112024	18.46	https://www.genecards.org/cgi-bin/carddisp.pl?gene=DLAT
NR1H3	Nuclear Receptor Subfamily 1 Group H Member 3	Protein Coding	47	GC11P047248	18.42	https://www.genecards.org/cgi-bin/carddisp.pl?gene=NR1H3
JAK3	Janus Kinase 3	Protein Coding	51	GC19M017824	18.41	https://www.genecards.org/cgi-bin/carddisp.pl?gene=JAK3
GNAS	GNAS Complex Locus	Protein Coding	50	GC20P058839	18.4	https://www.genecards.org/cgi-bin/carddisp.pl?gene=GNAS
MAT1A	Methionine Adenosyltransferase 1A	Protein Coding	47	GC10M080271	18.32	https://www.genecards.org/cgi-bin/carddisp.pl?gene=MAT1A
CD46	CD46 Molecule	Protein Coding	46	GC01P207752	18.26	https://www.genecards.org/cgi-bin/carddisp.pl?gene=CD46
IFNAR2	Interferon Alpha And Beta Receptor Subunit 2	Protein Coding	48	GC21P033229	18.25	https://www.genecards.org/cgi-bin/carddisp.pl?gene=IFNAR2
CD86	CD86 Molecule	Protein Coding	43	GC03P122055	18.13	https://www.genecards.org/cgi-bin/carddisp.pl?gene=CD86
BBS2	Bardet-Biedl Syndrome 2	Protein Coding	41	GC16M056467	18.13	https://www.genecards.org/cgi-bin/carddisp.pl?gene=BBS2
KCNJ11	Potassium Inwardly Rectifying Channel Subfamily J Member 11	Protein Coding	47	GC11M017364	18.1	https://www.genecards.org/cgi-bin/carddisp.pl?gene=KCNJ11
MIR34A	MicroRNA 34a	RNA Gene	22	GC01M009151	18.09	https://www.genecards.org/cgi-bin/carddisp.pl?gene=MIR34A
OTC	Ornithine Carbamoyltransferase	Protein Coding	47	GC0XP038353	18.09	https://www.genecards.org/cgi-bin/carddisp.pl?gene=OTC
IL13	Interleukin 13	Protein Coding	44	GC05P132656	18.06	https://www.genecards.org/cgi-bin/carddisp.pl?gene=IL13
IGF1	Insulin Like Growth Factor 1	Protein Coding	50	GC12M102395	18.02	https://www.genecards.org/cgi-bin/carddisp.pl?gene=IGF1
HMBS	Hydroxymethylbilane Synthase	Protein Coding	44	GC11P119084	18.02	https://www.genecards.org/cgi-bin/carddisp.pl?gene=HMBS
MIR20A	MicroRNA 20a	RNA Gene	19	GC13P091434	18.01	https://www.genecards.org/cgi-bin/carddisp.pl?gene=MIR20A
ADIPOQ	Adiponectin, C1Q And Collagen Domain Containing	Protein Coding	45	GC03P186842	17.95	https://www.genecards.org/cgi-bin/carddisp.pl?gene=ADIPOQ
TYK2	Tyrosine Kinase 2	Protein Coding	52	GC19M010350	17.95	https://www.genecards.org/cgi-bin/carddisp.pl?gene=TYK2
CPOX	Coproporphyrinogen Oxidase	Protein Coding	43	GC03M098576	17.9	https://www.genecards.org/cgi-bin/carddisp.pl?gene=CPOX
CFH	Complement Factor H	Protein Coding	45	GC01P196621	17.9	https://www.genecards.org/cgi-bin/carddisp.pl?gene=CFH
MTOR	Mechanistic Target Of Rapamycin Kinase	Protein Coding	54	GC01M011106	17.84	https://www.genecards.org/cgi-bin/carddisp.pl?gene=MTOR
TYMP	Thymidine Phosphorylase	Protein Coding	46	GC22M050525	17.82	https://www.genecards.org/cgi-bin/carddisp.pl?gene=TYMP
IRF3	Interferon Regulatory Factor 3	Protein Coding	47	GC19M049659	17.81	https://www.genecards.org/cgi-bin/carddisp.pl?gene=IRF3
TNFSF10	TNF Superfamily Member 10	Protein Coding	46	GC03M172505	17.79	https://www.genecards.org/cgi-bin/carddisp.pl?gene=TNFSF10
SLCO1B1	Solute Carrier Organic Anion Transporter Family Member 1B1	Protein Coding	48	GC12P021132	17.78	https://www.genecards.org/cgi-bin/carddisp.pl?gene=SLCO1B1
CDKN2A	Cyclin Dependent Kinase Inhibitor 2A	Protein Coding	51	GC09M021967	17.73	https://www.genecards.org/cgi-bin/carddisp.pl?gene=CDKN2A
POU2AF1	POU Class 2 Homeobox Associating Factor 1	Protein Coding	37	GC11M111352	17.73	https://www.genecards.org/cgi-bin/carddisp.pl?gene=POU2AF1
INVS	Inversin	Protein Coding	44	GC09P100099	17.72	https://www.genecards.org/cgi-bin/carddisp.pl?gene=INVS
SLC30A7	Solute Carrier Family 30 Member 7	Protein Coding	39	GC01P100824	17.65	https://www.genecards.org/cgi-bin/carddisp.pl?gene=SLC30A7
HP	Haptoglobin	Protein Coding	44	GC16P072089	17.64	https://www.genecards.org/cgi-bin/carddisp.pl?gene=HP
SMAD3	SMAD Family Member 3	Protein Coding	49	GC15P067063	17.62	https://www.genecards.org/cgi-bin/carddisp.pl?gene=SMAD3
IL1RN	Interleukin 1 Receptor Antagonist	Protein Coding	48	GC02P115307	17.57	https://www.genecards.org/cgi-bin/carddisp.pl?gene=IL1RN
SP140	SP140 Nuclear Body Protein	Protein Coding	37	GC02P230203	17.53	https://www.genecards.org/cgi-bin/carddisp.pl?gene=SP140
MAPK8	Mitogen-Activated Protein Kinase 8	Protein Coding	50	GC10P048306	17.51	https://www.genecards.org/cgi-bin/carddisp.pl?gene=MAPK8
ALPP	Alkaline Phosphatase, Placental	Protein Coding	46	GC02P232378	17.51	https://www.genecards.org/cgi-bin/carddisp.pl?gene=ALPP
IL15	Interleukin 15	Protein Coding	40	GC04P141636	17.49	https://www.genecards.org/cgi-bin/carddisp.pl?gene=IL15
BRAF	B-Raf Proto-Oncogene, Serine/Threonine Kinase	Protein Coding	54	GC07M140719	17.49	https://www.genecards.org/cgi-bin/carddisp.pl?gene=BRAF
ABCC8	ATP Binding Cassette Subfamily C Member 8	Protein Coding	45	GC11M017392	17.46	https://www.genecards.org/cgi-bin/carddisp.pl?gene=ABCC8
GOLM1	Golgi Membrane Protein 1	Protein Coding	39	GC09M086026	17.45	https://www.genecards.org/cgi-bin/carddisp.pl?gene=GOLM1
TNFSF15	TNF Superfamily Member 15	Protein Coding	45	GC09M114784	17.38	https://www.genecards.org/cgi-bin/carddisp.pl?gene=TNFSF15
TIMP1	TIMP Metallopeptidase Inhibitor 1	Protein Coding	45	GC0XP047583	17.37	https://www.genecards.org/cgi-bin/carddisp.pl?gene=TIMP1
SLC22A5	Solute Carrier Family 22 Member 5	Protein Coding	46	GC05P132369	17.3	https://www.genecards.org/cgi-bin/carddisp.pl?gene=SLC22A5
SLCO1B3	Solute Carrier Organic Anion Transporter Family Member 1B3	Protein Coding	44	GC12P020810	17.3	https://www.genecards.org/cgi-bin/carddisp.pl?gene=SLCO1B3
HGF	Hepatocyte Growth Factor	Protein Coding	52	GC07M081699	17.27	https://www.genecards.org/cgi-bin/carddisp.pl?gene=HGF
IFNAR1	Interferon Alpha And Beta Receptor Subunit 1	Protein Coding	45	GC21P033324	17.25	https://www.genecards.org/cgi-bin/carddisp.pl?gene=IFNAR1
PLCG2	Phospholipase C Gamma 2	Protein Coding	51	GC16P081773	17.23	https://www.genecards.org/cgi-bin/carddisp.pl?gene=PLCG2
CAVIN1	Caveolae Associated Protein 1	Protein Coding	32	GC17M042404	17.23	https://www.genecards.org/cgi-bin/carddisp.pl?gene=CAVIN1
VCAM1	Vascular Cell Adhesion Molecule 1	Protein Coding	45	GC01P100719	17.15	https://www.genecards.org/cgi-bin/carddisp.pl?gene=VCAM1
ETFDH	Electron Transfer Flavoprotein Dehydrogenase	Protein Coding	44	GC04P158672	17.15	https://www.genecards.org/cgi-bin/carddisp.pl?gene=ETFDH
IGF2R	Insulin Like Growth Factor 2 Receptor	Protein Coding	45	GC06P159969	17.09	https://www.genecards.org/cgi-bin/carddisp.pl?gene=IGF2R
EIF2AK2	Eukaryotic Translation Initiation Factor 2 Alpha Kinase 2	Protein Coding	45	GC02M037099	17.02	https://www.genecards.org/cgi-bin/carddisp.pl?gene=EIF2AK2
MMP2	Matrix Metallopeptidase 2	Protein Coding	53	GC16P055390	17.01	https://www.genecards.org/cgi-bin/carddisp.pl?gene=MMP2
HMGB1	High Mobility Group Box 1	Protein Coding	44	GC13M030456	16.99	https://www.genecards.org/cgi-bin/carddisp.pl?gene=HMGB1
CCR1	C-C Motif Chemokine Receptor 1	Protein Coding	45	GC03M046218	16.98	https://www.genecards.org/cgi-bin/carddisp.pl?gene=CCR1
LRP5	LDL Receptor Related Protein 5	Protein Coding	48	GC11P068298	16.97	https://www.genecards.org/cgi-bin/carddisp.pl?gene=LRP5
PAX4	Paired Box 4	Protein Coding	43	GC07M127610	16.97	https://www.genecards.org/cgi-bin/carddisp.pl?gene=PAX4
AHCY	Adenosylhomocysteinase	Protein Coding	50	GC20M034276	16.97	https://www.genecards.org/cgi-bin/carddisp.pl?gene=AHCY
SAMHD1	SAM And HD Domain Containing Deoxynucleoside Triphosphate Triphosphohydrolase 1	Protein Coding	43	GC20M036890	16.94	https://www.genecards.org/cgi-bin/carddisp.pl?gene=SAMHD1
MEFV	MEFV Innate Immuity Regulator, Pyrin	Protein Coding	43	GC16M003281	16.9	https://www.genecards.org/cgi-bin/carddisp.pl?gene=MEFV
CYP3A4	Cytochrome P450 Family 3 Subfamily A Member 4	Protein Coding	48	GC07M099759	16.87	https://www.genecards.org/cgi-bin/carddisp.pl?gene=CYP3A4
ALMS1	ALMS1 Centrosome And Basal Body Associated Protein	Protein Coding	41	GC02P073385	16.84	https://www.genecards.org/cgi-bin/carddisp.pl?gene=ALMS1
RFXANK	Regulatory Factor X Associated Ankyrin Containing Protein	Protein Coding	42	GC19P019192	16.8	https://www.genecards.org/cgi-bin/carddisp.pl?gene=RFXANK
APC	APC Regulator Of WNT Signaling Pathway	Protein Coding	48	GC05P112707	16.79	https://www.genecards.org/cgi-bin/carddisp.pl?gene=APC
RFX5	Regulatory Factor X5	Protein Coding	41	GC01M151340	16.79	https://www.genecards.org/cgi-bin/carddisp.pl?gene=RFX5
RFXAP	Regulatory Factor X Associated Protein	Protein Coding	37	GC13P036819	16.79	https://www.genecards.org/cgi-bin/carddisp.pl?gene=RFXAP
APOA1	Apolipoprotein A1	Protein Coding	48	GC11M116835	16.76	https://www.genecards.org/cgi-bin/carddisp.pl?gene=APOA1
SMPD1	Sphingomyelin Phosphodiesterase 1	Protein Coding	47	GC11P006390	16.72	https://www.genecards.org/cgi-bin/carddisp.pl?gene=SMPD1
CCND1	Cyclin D1	Protein Coding	52	GC11P069641	16.71	https://www.genecards.org/cgi-bin/carddisp.pl?gene=CCND1
NOS2	Nitric Oxide Synthase 2	Protein Coding	49	GC17M027756	16.71	https://www.genecards.org/cgi-bin/carddisp.pl?gene=NOS2
CYP2E1	Cytochrome P450 Family 2 Subfamily E Member 1	Protein Coding	45	GC10P133520	16.55	https://www.genecards.org/cgi-bin/carddisp.pl?gene=CYP2E1
IRF7	Interferon Regulatory Factor 7	Protein Coding	46	GC11M000612	16.54	https://www.genecards.org/cgi-bin/carddisp.pl?gene=IRF7
CD69	CD69 Molecule	Protein Coding	40	GC12M013857	16.53	https://www.genecards.org/cgi-bin/carddisp.pl?gene=CD69
MBP	Myelin Basic Protein	Protein Coding	44	GC18M076978	16.52	https://www.genecards.org/cgi-bin/carddisp.pl?gene=MBP
DNASE1L3	Deoxyribonuclease 1 Like 3	Protein Coding	43	GC03M058192	16.49	https://www.genecards.org/cgi-bin/carddisp.pl?gene=DNASE1L3
ITGAL	Integrin Subunit Alpha L	Protein Coding	45	GC16P030472	16.49	https://www.genecards.org/cgi-bin/carddisp.pl?gene=ITGAL
CFLAR	CASP8 And FADD Like Apoptosis Regulator	Protein Coding	46	GC02P201117	16.45	https://www.genecards.org/cgi-bin/carddisp.pl?gene=CFLAR
SLC10A1	Solute Carrier Family 10 Member 1	Protein Coding	43	GC14M069775	16.45	https://www.genecards.org/cgi-bin/carddisp.pl?gene=SLC10A1
UROS	Uroporphyrinogen III Synthase	Protein Coding	43	GC10M125784	16.43	https://www.genecards.org/cgi-bin/carddisp.pl?gene=UROS
GLIS3	GLIS Family Zinc Finger 3	Protein Coding	39	GC09M003816	16.42	https://www.genecards.org/cgi-bin/carddisp.pl?gene=GLIS3
CSF3	Colony Stimulating Factor 3	Protein Coding	40	GC17P040015	16.39	https://www.genecards.org/cgi-bin/carddisp.pl?gene=CSF3
CNTNAP2	Contactin Associated Protein 2	Protein Coding	44	GC07P146116	16.34	https://www.genecards.org/cgi-bin/carddisp.pl?gene=CNTNAP2
BTNL2	Butyrophilin Like 2	Protein Coding	39	GC06M032393	16.34	https://www.genecards.org/cgi-bin/carddisp.pl?gene=BTNL2
IL17RA	Interleukin 17 Receptor A	Protein Coding	44	GC22P017086	16.33	https://www.genecards.org/cgi-bin/carddisp.pl?gene=IL17RA
RAPSN	Receptor Associated Protein Of The Synapse	Protein Coding	42	GC11M061127	16.31	https://www.genecards.org/cgi-bin/carddisp.pl?gene=RAPSN
MIR22	MicroRNA 22	RNA Gene	20	GC17M001713	16.25	https://www.genecards.org/cgi-bin/carddisp.pl?gene=MIR22
PNPLA3	Patatin Like Phospholipase Domain Containing 3	Protein Coding	41	GC22P043923	16.25	https://www.genecards.org/cgi-bin/carddisp.pl?gene=PNPLA3
MIR324	MicroRNA 324	RNA Gene	18	GC17M007223	16.24	https://www.genecards.org/cgi-bin/carddisp.pl?gene=MIR324
CAT	Catalase	Protein Coding	50	GC11P034460	16.24	https://www.genecards.org/cgi-bin/carddisp.pl?gene=CAT
MIR221	MicroRNA 221	RNA Gene	20	GC0XM045746	16.23	https://www.genecards.org/cgi-bin/carddisp.pl?gene=MIR221
LMNB2	Lamin B2	Protein Coding	43	GC19M002439	16.22	https://www.genecards.org/cgi-bin/carddisp.pl?gene=LMNB2
CIDEC	Cell Death Inducing DFFA Like Effector C	Protein Coding	41	GC03M009866	16.18	https://www.genecards.org/cgi-bin/carddisp.pl?gene=CIDEC
BLK	BLK Proto-Oncogene, Src Family Tyrosine Kinase	Protein Coding	51	GC08P011486	16.16	https://www.genecards.org/cgi-bin/carddisp.pl?gene=BLK
PAH	Phenylalanine Hydroxylase	Protein Coding	48	GC12M102836	16.15	https://www.genecards.org/cgi-bin/carddisp.pl?gene=PAH
IL1R1	Interleukin 1 Receptor Type 1	Protein Coding	45	GC02P102136	16.09	https://www.genecards.org/cgi-bin/carddisp.pl?gene=IL1R1
TNPO3	Transportin 3	Protein Coding	39	GC07M128954	16.08	https://www.genecards.org/cgi-bin/carddisp.pl?gene=TNPO3
NFE2L2	Nuclear Factor, Erythroid 2 Like 2	Protein Coding	48	GC02M177227	16.06	https://www.genecards.org/cgi-bin/carddisp.pl?gene=NFE2L2
BMP6	Bone Morphogenetic Protein 6	Protein Coding	43	GC06P007726	16.05	https://www.genecards.org/cgi-bin/carddisp.pl?gene=BMP6
SERPINE1	Serpin Family E Member 1	Protein Coding	50	GC07P101127	16.04	https://www.genecards.org/cgi-bin/carddisp.pl?gene=SERPINE1
TNFSF12	TNF Superfamily Member 12	Protein Coding	40	GC17P008027	16	https://www.genecards.org/cgi-bin/carddisp.pl?gene=TNFSF12
UGT1A1	UDP Glucuronosyltransferase Family 1 Member A1	Protein Coding	48	GC02P233760	15.99	https://www.genecards.org/cgi-bin/carddisp.pl?gene=UGT1A1
ACE	Angiotensin I Converting Enzyme	Protein Coding	49	GC17P063477	15.86	https://www.genecards.org/cgi-bin/carddisp.pl?gene=ACE
PLG	Plasminogen	Protein Coding	48	GC06P160702	15.77	https://www.genecards.org/cgi-bin/carddisp.pl?gene=PLG
PSMB8	Proteasome 20S Subunit Beta 8	Protein Coding	49	GC06M032840	15.75	https://www.genecards.org/cgi-bin/carddisp.pl?gene=PSMB8
IL6R	Interleukin 6 Receptor	Protein Coding	48	GC01P154405	15.75	https://www.genecards.org/cgi-bin/carddisp.pl?gene=IL6R
SLC40A1	Solute Carrier Family 40 Member 1	Protein Coding	46	GC02M189560	15.75	https://www.genecards.org/cgi-bin/carddisp.pl?gene=SLC40A1
LAT	Linker For Activation Of T Cells	Protein Coding	45	GC16P029115	15.7	https://www.genecards.org/cgi-bin/carddisp.pl?gene=LAT
GRB2	Growth Factor Receptor Bound Protein 2	Protein Coding	49	GC17M075318	15.69	https://www.genecards.org/cgi-bin/carddisp.pl?gene=GRB2
DCLRE1C	DNA Cross-Link Repair 1C	Protein Coding	44	GC10M014897	15.69	https://www.genecards.org/cgi-bin/carddisp.pl?gene=DCLRE1C
TLR7	Toll Like Receptor 7	Protein Coding	46	GC0XP012867	15.66	https://www.genecards.org/cgi-bin/carddisp.pl?gene=TLR7
AKT2	AKT Serine/Threonine Kinase 2	Protein Coding	54	GC19M040230	15.66	https://www.genecards.org/cgi-bin/carddisp.pl?gene=AKT2
NCF2	Neutrophil Cytosolic Factor 2	Protein Coding	47	GC01M183555	15.66	https://www.genecards.org/cgi-bin/carddisp.pl?gene=NCF2
CD3D	CD3d Molecule	Protein Coding	47	GC11M118338	15.6	https://www.genecards.org/cgi-bin/carddisp.pl?gene=CD3D
NFKBIA	NFKB Inhibitor Alpha	Protein Coding	50	GC14M035401	15.6	https://www.genecards.org/cgi-bin/carddisp.pl?gene=NFKBIA
PPARA	Peroxisome Proliferator Activated Receptor Alpha	Protein Coding	45	GC22P046150	15.55	https://www.genecards.org/cgi-bin/carddisp.pl?gene=PPARA
STIM1	Stromal Interaction Molecule 1	Protein Coding	48	GC11P003855	15.48	https://www.genecards.org/cgi-bin/carddisp.pl?gene=STIM1
CASP3	Caspase 3	Protein Coding	50	GC04M184627	15.47	https://www.genecards.org/cgi-bin/carddisp.pl?gene=CASP3
CXCL12	C-X-C Motif Chemokine Ligand 12	Protein Coding	45	GC10M044294	15.43	https://www.genecards.org/cgi-bin/carddisp.pl?gene=CXCL12
MIR200B	MicroRNA 200b	RNA Gene	20	GC01P001167	15.41	https://www.genecards.org/cgi-bin/carddisp.pl?gene=MIR200B
SH2B3	SH2B Adaptor Protein 3	Protein Coding	46	GC12P111405	15.38	https://www.genecards.org/cgi-bin/carddisp.pl?gene=SH2B3
MIR23A	MicroRNA 23a	RNA Gene	20	GC19M014011	15.35	https://www.genecards.org/cgi-bin/carddisp.pl?gene=MIR23A
MICA	MHC Class I Polypeptide-Related Sequence A	Protein Coding	39	GC06P031399	15.34	https://www.genecards.org/cgi-bin/carddisp.pl?gene=MICA
TERC	Telomerase RNA Component	RNA Gene	28	GC03M169765	15.3	https://www.genecards.org/cgi-bin/carddisp.pl?gene=TERC
FGF2	Fibroblast Growth Factor 2	Protein Coding	47	GC04P122826	15.29	https://www.genecards.org/cgi-bin/carddisp.pl?gene=FGF2
SKIV2L	Ski2 Like RNA Helicase	Protein Coding	43	GC06P047331	15.27	https://www.genecards.org/cgi-bin/carddisp.pl?gene=SKIV2L
MAVS	Mitochondrial Antiviral Signaling Protein	Protein Coding	40	GC20P003827	15.25	https://www.genecards.org/cgi-bin/carddisp.pl?gene=MAVS
DOK7	Docking Protein 7	Protein Coding	39	GC04P003465	15.23	https://www.genecards.org/cgi-bin/carddisp.pl?gene=DOK7
MIR27A	MicroRNA 27a	RNA Gene	22	GC19M014010	15.2	https://www.genecards.org/cgi-bin/carddisp.pl?gene=MIR27A
MIR483	MicroRNA 483	RNA Gene	18	GC11M002188	15.12	https://www.genecards.org/cgi-bin/carddisp.pl?gene=MIR483
COPA	COPI Coat Complex Subunit Alpha	Protein Coding	41	GC01M160288	15.07	https://www.genecards.org/cgi-bin/carddisp.pl?gene=COPA
EPO	Erythropoietin	Protein Coding	41	GC07P100720	15.07	https://www.genecards.org/cgi-bin/carddisp.pl?gene=EPO
TTC37	Tetratricopeptide Repeat Domain 37	Protein Coding	39	GC05M095463	15.06	https://www.genecards.org/cgi-bin/carddisp.pl?gene=TTC37
NHEJ1	Non-Homologous End Joining Factor 1	Protein Coding	41	GC02M219075	15.03	https://www.genecards.org/cgi-bin/carddisp.pl?gene=NHEJ1
SERPINA3	Serpin Family A Member 3	Protein Coding	43	GC14P094612	15.02	https://www.genecards.org/cgi-bin/carddisp.pl?gene=SERPINA3
MS4A1	Membrane Spanning 4-Domains A1	Protein Coding	46	GC11P060474	15.01	https://www.genecards.org/cgi-bin/carddisp.pl?gene=MS4A1
THPO	Thrombopoietin	Protein Coding	42	GC03M184371	14.99	https://www.genecards.org/cgi-bin/carddisp.pl?gene=THPO
MIR96	MicroRNA 96	RNA Gene	20	GC07M129774	14.99	https://www.genecards.org/cgi-bin/carddisp.pl?gene=MIR96
AGL	Amylo-Alpha-1, 6-Glucosidase, 4-Alpha-Glucanotransferase	Protein Coding	45	GC01P099850	14.98	https://www.genecards.org/cgi-bin/carddisp.pl?gene=AGL
CLDN1	Claudin 1	Protein Coding	47	GC03M190305	14.95	https://www.genecards.org/cgi-bin/carddisp.pl?gene=CLDN1
CD3G	CD3g Molecule	Protein Coding	47	GC11P118344	14.93	https://www.genecards.org/cgi-bin/carddisp.pl?gene=CD3G
MAPK14	Mitogen-Activated Protein Kinase 14	Protein Coding	51	GC06P047451	14.92	https://www.genecards.org/cgi-bin/carddisp.pl?gene=MAPK14
MIR195	MicroRNA 195	RNA Gene	19	GC17M007018	14.88	https://www.genecards.org/cgi-bin/carddisp.pl?gene=MIR195
TPP2	Tripeptidyl Peptidase 2	Protein Coding	41	GC13P102596	14.85	https://www.genecards.org/cgi-bin/carddisp.pl?gene=TPP2
TSC2	TSC Complex Subunit 2	Protein Coding	50	GC16P002436	14.85	https://www.genecards.org/cgi-bin/carddisp.pl?gene=TSC2
PDX1	Pancreatic And Duodenal Homeobox 1	Protein Coding	47	GC13P027921	14.83	https://www.genecards.org/cgi-bin/carddisp.pl?gene=PDX1
VWF	Von Willebrand Factor	Protein Coding	48	GC12M005917	14.81	https://www.genecards.org/cgi-bin/carddisp.pl?gene=VWF
TFRC	Transferrin Receptor	Protein Coding	48	GC03M196027	14.81	https://www.genecards.org/cgi-bin/carddisp.pl?gene=TFRC
ELANE	Elastase, Neutrophil Expressed	Protein Coding	46	GC19P000854	14.81	https://www.genecards.org/cgi-bin/carddisp.pl?gene=ELANE
MIR99A	MicroRNA 99a	RNA Gene	21	GC21P016539	14.77	https://www.genecards.org/cgi-bin/carddisp.pl?gene=MIR99A
IL2RG	Interleukin 2 Receptor Subunit Gamma	Protein Coding	48	GC0XM071108	14.69	https://www.genecards.org/cgi-bin/carddisp.pl?gene=IL2RG
PTPN11	Protein Tyrosine Phosphatase Non-Receptor Type 11	Protein Coding	53	GC12P112418	14.67	https://www.genecards.org/cgi-bin/carddisp.pl?gene=PTPN11
TH	Tyrosine Hydroxylase	Protein Coding	51	GC11M002163	14.66	https://www.genecards.org/cgi-bin/carddisp.pl?gene=TH
SPIB	Spi-B Transcription Factor	Protein Coding	40	GC19P050418	14.64	https://www.genecards.org/cgi-bin/carddisp.pl?gene=SPIB
IL22	Interleukin 22	Protein Coding	41	GC12M068248	14.64	https://www.genecards.org/cgi-bin/carddisp.pl?gene=IL22
MIR140	MicroRNA 140	RNA Gene	22	GC16P069934	14.61	https://www.genecards.org/cgi-bin/carddisp.pl?gene=MIR140
THBD	Thrombomodulin	Protein Coding	44	GC20M023026	14.6	https://www.genecards.org/cgi-bin/carddisp.pl?gene=THBD
ZMPSTE24	Zinc Metallopeptidase STE24	Protein Coding	43	GC01P040258	14.57	https://www.genecards.org/cgi-bin/carddisp.pl?gene=ZMPSTE24
ADA2	Adenosine Deaminase 2	Protein Coding	34	GC22M017179	14.57	https://www.genecards.org/cgi-bin/carddisp.pl?gene=ADA2
PKD2	Polycystin 2, Transient Receptor Potential Cation Channel	Protein Coding	46	GC04P088007	14.56	https://www.genecards.org/cgi-bin/carddisp.pl?gene=PKD2
PMM2	Phosphomannomutase 2	Protein Coding	47	GC16P008788	14.53	https://www.genecards.org/cgi-bin/carddisp.pl?gene=PMM2
ZNF423	Zinc Finger Protein 423	Protein Coding	40	GC16M049487	14.51	https://www.genecards.org/cgi-bin/carddisp.pl?gene=ZNF423
SSB	Small RNA Binding Exonuclease Protection Factor La	Protein Coding	42	GC02P169791	14.5	https://www.genecards.org/cgi-bin/carddisp.pl?gene=SSB
TF	Transferrin	Protein Coding	49	GC03P133666	14.5	https://www.genecards.org/cgi-bin/carddisp.pl?gene=TF
TGFBR1	Transforming Growth Factor Beta Receptor 1	Protein Coding	52	GC09P099104	14.49	https://www.genecards.org/cgi-bin/carddisp.pl?gene=TGFBR1
IL23A	Interleukin 23 Subunit Alpha	Protein Coding	39	GC12P056335	14.48	https://www.genecards.org/cgi-bin/carddisp.pl?gene=IL23A
TMPO	Thymopoietin	Protein Coding	45	GC12P098515	14.46	https://www.genecards.org/cgi-bin/carddisp.pl?gene=TMPO
HLA-G	Major Histocompatibility Complex, Class I, G	Protein Coding	44	GC06P047256	14.44	https://www.genecards.org/cgi-bin/carddisp.pl?gene=HLA-G
PTPRN	Protein Tyrosine Phosphatase Receptor Type N	Protein Coding	44	GC02M219289	14.44	https://www.genecards.org/cgi-bin/carddisp.pl?gene=PTPRN
BRCA1	BRCA1 DNA Repair Associated	Protein Coding	50	GC17M043044	14.44	https://www.genecards.org/cgi-bin/carddisp.pl?gene=BRCA1
CPT1A	Carnitine Palmitoyltransferase 1A	Protein Coding	48	GC11M068754	14.43	https://www.genecards.org/cgi-bin/carddisp.pl?gene=CPT1A
CSF2	Colony Stimulating Factor 2	Protein Coding	44	GC05P132073	14.41	https://www.genecards.org/cgi-bin/carddisp.pl?gene=CSF2
IKBKG	Inhibitor Of Nuclear Factor Kappa B Kinase Regulatory Subunit Gamma	Protein Coding	48	GC0XP154541	14.41	https://www.genecards.org/cgi-bin/carddisp.pl?gene=IKBKG
JUN	Jun Proto-Oncogene, AP-1 Transcription Factor Subunit	Protein Coding	49	GC01M058780	14.39	https://www.genecards.org/cgi-bin/carddisp.pl?gene=JUN
CLEC4M	C-Type Lectin Domain Family 4 Member M	Protein Coding	41	GC19P007763	14.37	https://www.genecards.org/cgi-bin/carddisp.pl?gene=CLEC4M
ABCC2	ATP Binding Cassette Subfamily C Member 2	Protein Coding	47	GC10P099782	14.34	https://www.genecards.org/cgi-bin/carddisp.pl?gene=ABCC2
LIG4	DNA Ligase 4	Protein Coding	48	GC13M108207	14.32	https://www.genecards.org/cgi-bin/carddisp.pl?gene=LIG4
CXCL9	C-X-C Motif Chemokine Ligand 9	Protein Coding	39	GC04M076001	14.3	https://www.genecards.org/cgi-bin/carddisp.pl?gene=CXCL9
IL21	Interleukin 21	Protein Coding	43	GC04M122612	14.3	https://www.genecards.org/cgi-bin/carddisp.pl?gene=IL21
CXCR4	C-X-C Motif Chemokine Receptor 4	Protein Coding	52	GC02M136114	14.29	https://www.genecards.org/cgi-bin/carddisp.pl?gene=CXCR4
NPC1	NPC Intracellular Cholesterol Transporter 1	Protein Coding	47	GC18M023506	14.2	https://www.genecards.org/cgi-bin/carddisp.pl?gene=NPC1
INPP5E	Inositol Polyphosphate-5-Phosphatase E	Protein Coding	41	GC09M136428	14.14	https://www.genecards.org/cgi-bin/carddisp.pl?gene=INPP5E
SST	Somatostatin	Protein Coding	42	GC03M187668	14.13	https://www.genecards.org/cgi-bin/carddisp.pl?gene=SST
SELE	Selectin E	Protein Coding	44	GC01M169722	14.13	https://www.genecards.org/cgi-bin/carddisp.pl?gene=SELE
ATM	ATM Serine/Threonine Kinase	Protein Coding	54	GC11P108222	14.13	https://www.genecards.org/cgi-bin/carddisp.pl?gene=ATM
CCL3	C-C Motif Chemokine Ligand 3	Protein Coding	39	GC17M036088	14.09	https://www.genecards.org/cgi-bin/carddisp.pl?gene=CCL3
MIR148A	MicroRNA 148a	RNA Gene	18	GC07M025993	14.05	https://www.genecards.org/cgi-bin/carddisp.pl?gene=MIR148A
EIF2AK3	Eukaryotic Translation Initiation Factor 2 Alpha Kinase 3	Protein Coding	48	GC02M088637	14.03	https://www.genecards.org/cgi-bin/carddisp.pl?gene=EIF2AK3
RETN	Resistin	Protein Coding	43	GC19P007669	13.93	https://www.genecards.org/cgi-bin/carddisp.pl?gene=RETN
KLRK1	Killer Cell Lectin Like Receptor K1	Protein Coding	40	GC12M013865	13.91	https://www.genecards.org/cgi-bin/carddisp.pl?gene=KLRK1
PKHD1	PKHD1 Ciliary IPT Domain Containing Fibrocystin/Polyductin	Protein Coding	39	GC06M051588	13.87	https://www.genecards.org/cgi-bin/carddisp.pl?gene=PKHD1
TBK1	TANK Binding Kinase 1	Protein Coding	49	GC12P064451	13.86	https://www.genecards.org/cgi-bin/carddisp.pl?gene=TBK1
ARG1	Arginase 1	Protein Coding	50	GC06P131473	13.84	https://www.genecards.org/cgi-bin/carddisp.pl?gene=ARG1
TBX21	T-Box Transcription Factor 21	Protein Coding	45	GC17P047733	13.83	https://www.genecards.org/cgi-bin/carddisp.pl?gene=TBX21
IFI27	Interferon Alpha Inducible Protein 27	Protein Coding	37	GC14P094104	13.8	https://www.genecards.org/cgi-bin/carddisp.pl?gene=IFI27
MTHFR	Methylenetetrahydrofolate Reductase	Protein Coding	47	GC01M011785	13.79	https://www.genecards.org/cgi-bin/carddisp.pl?gene=MTHFR
CFI	Complement Factor I	Protein Coding	46	GC04M109740	13.79	https://www.genecards.org/cgi-bin/carddisp.pl?gene=CFI
TRIM21	Tripartite Motif Containing 21	Protein Coding	42	GC11M004384	13.75	https://www.genecards.org/cgi-bin/carddisp.pl?gene=TRIM21
AGRN	Agrin	Protein Coding	44	GC01P001020	13.73	https://www.genecards.org/cgi-bin/carddisp.pl?gene=AGRN
TNFRSF10A	TNF Receptor Superfamily Member 10a	Protein Coding	45	GC08M023190	13.72	https://www.genecards.org/cgi-bin/carddisp.pl?gene=TNFRSF10A
MYD88	MYD88 Innate Immune Signal Transduction Adaptor	Protein Coding	50	GC03P038179	13.68	https://www.genecards.org/cgi-bin/carddisp.pl?gene=MYD88
PTGS2	Prostaglandin-Endoperoxide Synthase 2	Protein Coding	48	GC01M186640	13.68	https://www.genecards.org/cgi-bin/carddisp.pl?gene=PTGS2
SLC22A4	Solute Carrier Family 22 Member 4	Protein Coding	43	GC05P132294	13.67	https://www.genecards.org/cgi-bin/carddisp.pl?gene=SLC22A4
ANXA5	Annexin A5	Protein Coding	46	GC04M121667	13.67	https://www.genecards.org/cgi-bin/carddisp.pl?gene=ANXA5
IDO1	Indoleamine 2,3-Dioxygenase 1	Protein Coding	45	GC08P039891	13.65	https://www.genecards.org/cgi-bin/carddisp.pl?gene=IDO1
MIR23B	MicroRNA 23b	RNA Gene	20	GC09P095085	13.64	https://www.genecards.org/cgi-bin/carddisp.pl?gene=MIR23B
IKBKB	Inhibitor Of Nuclear Factor Kappa B Kinase Subunit Beta	Protein Coding	52	GC08P042271	13.63	https://www.genecards.org/cgi-bin/carddisp.pl?gene=IKBKB
TTN	Titin	Protein Coding	47	GC02M178525	13.62	https://www.genecards.org/cgi-bin/carddisp.pl?gene=TTN
NOTCH2	Notch Receptor 2	Protein Coding	50	GC01M119911	13.61	https://www.genecards.org/cgi-bin/carddisp.pl?gene=NOTCH2
CD44	CD44 Molecule (Indian Blood Group)	Protein Coding	47	GC11P035139	13.57	https://www.genecards.org/cgi-bin/carddisp.pl?gene=CD44
DNMT1	DNA Methyltransferase 1	Protein Coding	50	GC19M010133	13.56	https://www.genecards.org/cgi-bin/carddisp.pl?gene=DNMT1
BCL2	BCL2 Apoptosis Regulator	Protein Coding	51	GC18M063123	13.54	https://www.genecards.org/cgi-bin/carddisp.pl?gene=BCL2
NPM1	Nucleophosmin 1	Protein Coding	50	GC05P171387	13.5	https://www.genecards.org/cgi-bin/carddisp.pl?gene=NPM1
ABCB1	ATP Binding Cassette Subfamily B Member 1	Protein Coding	51	GC07M087504	13.47	https://www.genecards.org/cgi-bin/carddisp.pl?gene=ABCB1
TAP2	Transporter 2, ATP Binding Cassette Subfamily B Member	Protein Coding	44	GC06M032821	13.47	https://www.genecards.org/cgi-bin/carddisp.pl?gene=TAP2
CCL4	C-C Motif Chemokine Ligand 4	Protein Coding	40	GC17P036103	13.46	https://www.genecards.org/cgi-bin/carddisp.pl?gene=CCL4
WFS1	Wolframin ER Transmembrane Glycoprotein	Protein Coding	45	GC04P006271	13.45	https://www.genecards.org/cgi-bin/carddisp.pl?gene=WFS1
CD34	CD34 Molecule	Protein Coding	43	GC01M207880	13.45	https://www.genecards.org/cgi-bin/carddisp.pl?gene=CD34
CYP11A1	Cytochrome P450 Family 11 Subfamily A Member 1	Protein Coding	48	GC15M074337	13.45	https://www.genecards.org/cgi-bin/carddisp.pl?gene=CYP11A1
B2M	Beta-2-Microglobulin	Protein Coding	48	GC15P044711	13.42	https://www.genecards.org/cgi-bin/carddisp.pl?gene=B2M
IGHM	Immunoglobulin Heavy Constant Mu	Protein Coding	31	GC14M109532	13.35	https://www.genecards.org/cgi-bin/carddisp.pl?gene=IGHM
LTF	Lactotransferrin	Protein Coding	43	GC03M046435	13.33	https://www.genecards.org/cgi-bin/carddisp.pl?gene=LTF
CYP27B1	Cytochrome P450 Family 27 Subfamily B Member 1	Protein Coding	47	GC12M057757	13.33	https://www.genecards.org/cgi-bin/carddisp.pl?gene=CYP27B1
CHRNE	Cholinergic Receptor Nicotinic Epsilon Subunit	Protein Coding	43	GC17M004897	13.33	https://www.genecards.org/cgi-bin/carddisp.pl?gene=CHRNE
MIR199B	MicroRNA 199b	RNA Gene	19	GC09M128244	13.32	https://www.genecards.org/cgi-bin/carddisp.pl?gene=MIR199B
CYP17A1	Cytochrome P450 Family 17 Subfamily A Member 1	Protein Coding	48	GC10M102830	13.31	https://www.genecards.org/cgi-bin/carddisp.pl?gene=CYP17A1
MMP1	Matrix Metallopeptidase 1	Protein Coding	51	GC11M102810	13.28	https://www.genecards.org/cgi-bin/carddisp.pl?gene=MMP1
MYC	MYC Proto-Oncogene, BHLH Transcription Factor	Protein Coding	51	GC08P127735	13.23	https://www.genecards.org/cgi-bin/carddisp.pl?gene=MYC
PCSK9	Proprotein Convertase Subtilisin/Kexin Type 9	Protein Coding	51	GC01P055039	13.21	https://www.genecards.org/cgi-bin/carddisp.pl?gene=PCSK9
NBN	Nibrin	Protein Coding	47	GC08M089933	13.16	https://www.genecards.org/cgi-bin/carddisp.pl?gene=NBN
TTR	Transthyretin	Protein Coding	49	GC18P031557	13.15	https://www.genecards.org/cgi-bin/carddisp.pl?gene=TTR
TPH1	Tryptophan Hydroxylase 1	Protein Coding	44	GC11M018040	13.15	https://www.genecards.org/cgi-bin/carddisp.pl?gene=TPH1
ALG2	ALG2 Alpha-1,3/1,6-Mannosyltransferase	Protein Coding	41	GC09M099216	13.14	https://www.genecards.org/cgi-bin/carddisp.pl?gene=ALG2
KRT7	Keratin 7	Protein Coding	41	GC12P052232	13.14	https://www.genecards.org/cgi-bin/carddisp.pl?gene=KRT7
MIR141	MicroRNA 141	RNA Gene	21	GC12P008231	13.14	https://www.genecards.org/cgi-bin/carddisp.pl?gene=MIR141
TYR	Tyrosinase	Protein Coding	47	GC11P089177	13.12	https://www.genecards.org/cgi-bin/carddisp.pl?gene=TYR
RNASEH2C	Ribonuclease H2 Subunit C	Protein Coding	39	GC11M065714	13.11	https://www.genecards.org/cgi-bin/carddisp.pl?gene=RNASEH2C
CD22	CD22 Molecule	Protein Coding	45	GC19P035319	13.08	https://www.genecards.org/cgi-bin/carddisp.pl?gene=CD22
LOX	Lysyl Oxidase	Protein Coding	44	GC05M122063	13.07	https://www.genecards.org/cgi-bin/carddisp.pl?gene=LOX
MVK	Mevalonate Kinase	Protein Coding	48	GC12P109573	13.06	https://www.genecards.org/cgi-bin/carddisp.pl?gene=MVK
TSC1	TSC Complex Subunit 1	Protein Coding	48	GC09M132891	13.03	https://www.genecards.org/cgi-bin/carddisp.pl?gene=TSC1
CALCA	Calcitonin Related Polypeptide Alpha	Protein Coding	43	GC11M014945	13.03	https://www.genecards.org/cgi-bin/carddisp.pl?gene=CALCA
RSAD2	Radical S-Adenosyl Methionine Domain Containing 2	Protein Coding	40	GC02P006865	13.01	https://www.genecards.org/cgi-bin/carddisp.pl?gene=RSAD2
CDH1	Cadherin 1	Protein Coding	50	GC16P068737	13	https://www.genecards.org/cgi-bin/carddisp.pl?gene=CDH1
DPP4	Dipeptidyl Peptidase 4	Protein Coding	50	GC02M161992	12.98	https://www.genecards.org/cgi-bin/carddisp.pl?gene=DPP4
CD244	CD244 Molecule	Protein Coding	43	GC01M160830	12.98	https://www.genecards.org/cgi-bin/carddisp.pl?gene=CD244
HSP90AA1	Heat Shock Protein 90 Alpha Family Class A Member 1	Protein Coding	48	GC14M102080	12.95	https://www.genecards.org/cgi-bin/carddisp.pl?gene=HSP90AA1
RNASEH2B	Ribonuclease H2 Subunit B	Protein Coding	37	GC13P050909	12.94	https://www.genecards.org/cgi-bin/carddisp.pl?gene=RNASEH2B
ALDOB	Aldolase, Fructose-Bisphosphate B	Protein Coding	45	GC09M101420	12.93	https://www.genecards.org/cgi-bin/carddisp.pl?gene=ALDOB
RNASEH2A	Ribonuclease H2 Subunit A	Protein Coding	43	GC19P012809	12.92	https://www.genecards.org/cgi-bin/carddisp.pl?gene=RNASEH2A
SOCS1	Suppressor Of Cytokine Signaling 1	Protein Coding	43	GC16M011255	12.87	https://www.genecards.org/cgi-bin/carddisp.pl?gene=SOCS1
APOBEC3G	Apolipoprotein B MRNA Editing Enzyme Catalytic Subunit 3G	Protein Coding	41	GC22P039078	12.86	https://www.genecards.org/cgi-bin/carddisp.pl?gene=APOBEC3G
ACVRL1	Activin A Receptor Like Type 1	Protein Coding	50	GC12P051906	12.84	https://www.genecards.org/cgi-bin/carddisp.pl?gene=ACVRL1
MIR142	MicroRNA 142	RNA Gene	20	GC17M058331	12.82	https://www.genecards.org/cgi-bin/carddisp.pl?gene=MIR142
MIR127	MicroRNA 127	RNA Gene	20	GC14P104580	12.81	https://www.genecards.org/cgi-bin/carddisp.pl?gene=MIR127
PIK3CD	Phosphatidylinositol-4,5-Bisphosphate 3-Kinase Catalytic Subunit Delta	Protein Coding	53	GC01P009629	12.81	https://www.genecards.org/cgi-bin/carddisp.pl?gene=PIK3CD
WRAP53	WD Repeat Containing Antisense To TP53	Protein Coding	41	GC17P008049	12.78	https://www.genecards.org/cgi-bin/carddisp.pl?gene=WRAP53
MT-ATP6	Mitochondrially Encoded ATP Synthase Membrane Subunit 6	Protein Coding	31	GCMTP008531	12.78	https://www.genecards.org/cgi-bin/carddisp.pl?gene=MT-ATP6
SIRT1	Sirtuin 1	Protein Coding	49	GC10P067884	12.77	https://www.genecards.org/cgi-bin/carddisp.pl?gene=SIRT1
HLA-DRA	Major Histocompatibility Complex, Class II, DR Alpha	Protein Coding	47	GC06P032439	12.75	https://www.genecards.org/cgi-bin/carddisp.pl?gene=HLA-DRA
GATA1	GATA Binding Protein 1	Protein Coding	46	GC0XP048786	12.74	https://www.genecards.org/cgi-bin/carddisp.pl?gene=GATA1
MIR30D	MicroRNA 30d	RNA Gene	17	GC08M134804	12.7	https://www.genecards.org/cgi-bin/carddisp.pl?gene=MIR30D
MIR197	MicroRNA 197	RNA Gene	19	GC01P109549	12.7	https://www.genecards.org/cgi-bin/carddisp.pl?gene=MIR197
IL10RB	Interleukin 10 Receptor Subunit Beta	Protein Coding	44	GC21P033266	12.7	https://www.genecards.org/cgi-bin/carddisp.pl?gene=IL10RB
MIR30E	MicroRNA 30e	RNA Gene	21	GC01P040754	12.7	https://www.genecards.org/cgi-bin/carddisp.pl?gene=MIR30E
MIR224	MicroRNA 224	RNA Gene	17	GC0XM151958	12.69	https://www.genecards.org/cgi-bin/carddisp.pl?gene=MIR224
MIR29A	MicroRNA 29a	RNA Gene	21	GC07M130876	12.68	https://www.genecards.org/cgi-bin/carddisp.pl?gene=MIR29A
TRPV4	Transient Receptor Potential Cation Channel Subfamily V Member 4	Protein Coding	49	GC12M109783	12.67	https://www.genecards.org/cgi-bin/carddisp.pl?gene=TRPV4
SLC2A2	Solute Carrier Family 2 Member 2	Protein Coding	48	GC03M170996	12.67	https://www.genecards.org/cgi-bin/carddisp.pl?gene=SLC2A2
TWNK	Twinkle MtDNA Helicase	Protein Coding	33	GC10P100993	12.64	https://www.genecards.org/cgi-bin/carddisp.pl?gene=TWNK
ITK	IL2 Inducible T Cell Kinase	Protein Coding	51	GC05P157158	12.62	https://www.genecards.org/cgi-bin/carddisp.pl?gene=ITK
CREB1	CAMP Responsive Element Binding Protein 1	Protein Coding	48	GC02P207529	12.62	https://www.genecards.org/cgi-bin/carddisp.pl?gene=CREB1
HOTAIR	HOX Transcript Antisense RNA	RNA Gene	25	GC12M053962	12.61	https://www.genecards.org/cgi-bin/carddisp.pl?gene=HOTAIR
SCO2	Synthesis Of Cytochrome C Oxidase 2	Protein Coding	45	GC22M050523	12.6	https://www.genecards.org/cgi-bin/carddisp.pl?gene=SCO2
TNFRSF18	TNF Receptor Superfamily Member 18	Protein Coding	42	GC01M001203	12.6	https://www.genecards.org/cgi-bin/carddisp.pl?gene=TNFRSF18
DLD	Dihydrolipoamide Dehydrogenase	Protein Coding	50	GC07P107890	12.59	https://www.genecards.org/cgi-bin/carddisp.pl?gene=DLD
ATG5	Autophagy Related 5	Protein Coding	44	GC06M106045	12.55	https://www.genecards.org/cgi-bin/carddisp.pl?gene=ATG5
TEK	TEK Receptor Tyrosine Kinase	Protein Coding	50	GC09P027109	12.53	https://www.genecards.org/cgi-bin/carddisp.pl?gene=TEK
IRF9	Interferon Regulatory Factor 9	Protein Coding	43	GC14P024161	12.52	https://www.genecards.org/cgi-bin/carddisp.pl?gene=IRF9
RYR1	Ryanodine Receptor 1	Protein Coding	47	GC19P038528	12.48	https://www.genecards.org/cgi-bin/carddisp.pl?gene=RYR1
BAX	BCL2 Associated X, Apoptosis Regulator	Protein Coding	48	GC19P048954	12.44	https://www.genecards.org/cgi-bin/carddisp.pl?gene=BAX
CSF1	Colony Stimulating Factor 1	Protein Coding	43	GC01P109911	12.41	https://www.genecards.org/cgi-bin/carddisp.pl?gene=CSF1
FCGR3A	Fc Fragment Of IgG Receptor IIIa	Protein Coding	44	GC01M161541	12.39	https://www.genecards.org/cgi-bin/carddisp.pl?gene=FCGR3A
BGLAP	Bone Gamma-Carboxyglutamate Protein	Protein Coding	40	GC01P156242	12.39	https://www.genecards.org/cgi-bin/carddisp.pl?gene=BGLAP
CD59	CD59 Molecule (CD59 Blood Group)	Protein Coding	46	GC11M033704	12.39	https://www.genecards.org/cgi-bin/carddisp.pl?gene=CD59
IFIT1	Interferon Induced Protein With Tetratricopeptide Repeats 1	Protein Coding	39	GC10P089396	12.38	https://www.genecards.org/cgi-bin/carddisp.pl?gene=IFIT1
SLC11A1	Solute Carrier Family 11 Member 1	Protein Coding	47	GC02P218382	12.37	https://www.genecards.org/cgi-bin/carddisp.pl?gene=SLC11A1
FGFR1	Fibroblast Growth Factor Receptor 1	Protein Coding	55	GC08M038400	12.37	https://www.genecards.org/cgi-bin/carddisp.pl?gene=FGFR1
PRL	Prolactin	Protein Coding	44	GC06M022230	12.29	https://www.genecards.org/cgi-bin/carddisp.pl?gene=PRL
IGF2	Insulin Like Growth Factor 2	Protein Coding	48	GC11M002130	12.28	https://www.genecards.org/cgi-bin/carddisp.pl?gene=IGF2
FGL2	Fibrinogen Like 2	Protein Coding	39	GC07M077193	12.25	https://www.genecards.org/cgi-bin/carddisp.pl?gene=FGL2
TGFB2	Transforming Growth Factor Beta 2	Protein Coding	50	GC01P218345	12.25	https://www.genecards.org/cgi-bin/carddisp.pl?gene=TGFB2
TALDO1	Transaldolase 1	Protein Coding	47	GC11P000749	12.24	https://www.genecards.org/cgi-bin/carddisp.pl?gene=TALDO1
SELL	Selectin L	Protein Coding	42	GC01M169690	12.21	https://www.genecards.org/cgi-bin/carddisp.pl?gene=SELL
FTCD	Formimidoyltransferase Cyclodeaminase	Protein Coding	43	GC21M047426	12.2	https://www.genecards.org/cgi-bin/carddisp.pl?gene=FTCD
MIR326	MicroRNA 326	RNA Gene	21	GC11M075335	12.19	https://www.genecards.org/cgi-bin/carddisp.pl?gene=MIR326
MIR143	MicroRNA 143	RNA Gene	22	GC05P149410	12.17	https://www.genecards.org/cgi-bin/carddisp.pl?gene=MIR143
MIR181A1	MicroRNA 181a-1	RNA Gene	18	GC01M198860	12.17	https://www.genecards.org/cgi-bin/carddisp.pl?gene=MIR181A1
HLA-DQA2	Major Histocompatibility Complex, Class II, DQ Alpha 2	Protein Coding	37	GC06P032741	12.17	https://www.genecards.org/cgi-bin/carddisp.pl?gene=HLA-DQA2
MIR181B1	MicroRNA 181b-1	RNA Gene	19	GC01M198858	12.16	https://www.genecards.org/cgi-bin/carddisp.pl?gene=MIR181B1
WAS	WASP Actin Nucleation Promoting Factor	Protein Coding	48	GC0XP048676	12.15	https://www.genecards.org/cgi-bin/carddisp.pl?gene=WAS
TNFRSF8	TNF Receptor Superfamily Member 8	Protein Coding	42	GC01P012063	12.12	https://www.genecards.org/cgi-bin/carddisp.pl?gene=TNFRSF8
PLAT	Plasminogen Activator, Tissue Type	Protein Coding	49	GC08M042174	12.11	https://www.genecards.org/cgi-bin/carddisp.pl?gene=PLAT
CD5	CD5 Molecule	Protein Coding	41	GC11P061114	12.1	https://www.genecards.org/cgi-bin/carddisp.pl?gene=CD5
IL10RA	Interleukin 10 Receptor Subunit Alpha	Protein Coding	45	GC11P117987	12.1	https://www.genecards.org/cgi-bin/carddisp.pl?gene=IL10RA
MARS1	Methionyl-TRNA Synthetase 1	Protein Coding	35	GC12P057476	12.09	https://www.genecards.org/cgi-bin/carddisp.pl?gene=MARS1
GAST	Gastrin	Protein Coding	40	GC17P041712	12.07	https://www.genecards.org/cgi-bin/carddisp.pl?gene=GAST
FBN1	Fibrillin 1	Protein Coding	45	GC15M048408	12.07	https://www.genecards.org/cgi-bin/carddisp.pl?gene=FBN1
TNFRSF25	TNF Receptor Superfamily Member 25	Protein Coding	43	GC01M006460	12.03	https://www.genecards.org/cgi-bin/carddisp.pl?gene=TNFRSF25
DOCK8	Dedicator Of Cytokinesis 8	Protein Coding	43	GC09P000214	12.01	https://www.genecards.org/cgi-bin/carddisp.pl?gene=DOCK8
MALAT1	Metastasis Associated Lung Adenocarcinoma Transcript 1	RNA Gene	24	GC11P065806	12.01	https://www.genecards.org/cgi-bin/carddisp.pl?gene=MALAT1
G6PD	Glucose-6-Phosphate Dehydrogenase	Protein Coding	50	GC0XM154531	12	https://www.genecards.org/cgi-bin/carddisp.pl?gene=G6PD
MIR15A	MicroRNA 15a	RNA Gene	16	GC13M050049	12	https://www.genecards.org/cgi-bin/carddisp.pl?gene=MIR15A
MIR203A	MicroRNA 203a	RNA Gene	19	GC14P104655	11.98	https://www.genecards.org/cgi-bin/carddisp.pl?gene=MIR203A
OCLN	Occludin	Protein Coding	44	GC05P069492	11.98	https://www.genecards.org/cgi-bin/carddisp.pl?gene=OCLN
IL16	Interleukin 16	Protein Coding	42	GC15P081159	11.97	https://www.genecards.org/cgi-bin/carddisp.pl?gene=IL16
CCL21	C-C Motif Chemokine Ligand 21	Protein Coding	43	GC09M034709	11.96	https://www.genecards.org/cgi-bin/carddisp.pl?gene=CCL21
RO60	Ro60, Y RNA Binding Protein	Protein Coding	31	GC01P193059	11.96	https://www.genecards.org/cgi-bin/carddisp.pl?gene=RO60
SELP	Selectin P	Protein Coding	45	GC01M169558	11.95	https://www.genecards.org/cgi-bin/carddisp.pl?gene=SELP
BCL2L1	BCL2 Like 1	Protein Coding	47	GC20M031664	11.95	https://www.genecards.org/cgi-bin/carddisp.pl?gene=BCL2L1
CD1D	CD1d Molecule	Protein Coding	42	GC01P158178	11.95	https://www.genecards.org/cgi-bin/carddisp.pl?gene=CD1D
HSPA5	Heat Shock Protein Family A (Hsp70) Member 5	Protein Coding	47	GC09M125234	11.95	https://www.genecards.org/cgi-bin/carddisp.pl?gene=HSPA5
MIR18A	MicroRNA 18a	RNA Gene	18	GC13P091432	11.92	https://www.genecards.org/cgi-bin/carddisp.pl?gene=MIR18A
PIK3C2A	Phosphatidylinositol-4-Phosphate 3-Kinase Catalytic Subunit Type 2 Alpha	Protein Coding	47	GC11M017191	11.92	https://www.genecards.org/cgi-bin/carddisp.pl?gene=PIK3C2A
CCL20	C-C Motif Chemokine Ligand 20	Protein Coding	43	GC02P227813	11.9	https://www.genecards.org/cgi-bin/carddisp.pl?gene=CCL20
SOD1	Superoxide Dismutase 1	Protein Coding	51	GC21P031659	11.9	https://www.genecards.org/cgi-bin/carddisp.pl?gene=SOD1
CD24	CD24 Molecule	Protein Coding	33	GC06M106969	11.86	https://www.genecards.org/cgi-bin/carddisp.pl?gene=CD24
PIK3CG	Phosphatidylinositol-4,5-Bisphosphate 3-Kinase Catalytic Subunit Gamma	Protein Coding	48	GC07P106865	11.84	https://www.genecards.org/cgi-bin/carddisp.pl?gene=PIK3CG
SLC2A1	Solute Carrier Family 2 Member 1	Protein Coding	52	GC01M042925	11.84	https://www.genecards.org/cgi-bin/carddisp.pl?gene=SLC2A1
TFAM	Transcription Factor A, Mitochondrial	Protein Coding	43	GC10P058385	11.84	https://www.genecards.org/cgi-bin/carddisp.pl?gene=TFAM
CXCL13	C-X-C Motif Chemokine Ligand 13	Protein Coding	41	GC04P077511	11.82	https://www.genecards.org/cgi-bin/carddisp.pl?gene=CXCL13
NR3C1	Nuclear Receptor Subfamily 3 Group C Member 1	Protein Coding	50	GC05M143277	11.82	https://www.genecards.org/cgi-bin/carddisp.pl?gene=NR3C1
RTEL1	Regulator Of Telomere Elongation Helicase 1	Protein Coding	40	GC20P063658	11.81	https://www.genecards.org/cgi-bin/carddisp.pl?gene=RTEL1
MIR10B	MicroRNA 10b	RNA Gene	21	GC02P176150	11.79	https://www.genecards.org/cgi-bin/carddisp.pl?gene=MIR10B
CA2	Carbonic Anhydrase 2	Protein Coding	51	GC08P085463	11.79	https://www.genecards.org/cgi-bin/carddisp.pl?gene=CA2
SOD2	Superoxide Dismutase 2	Protein Coding	51	GC06M159669	11.78	https://www.genecards.org/cgi-bin/carddisp.pl?gene=SOD2
F8	Coagulation Factor VIII	Protein Coding	45	GC0XM154835	11.78	https://www.genecards.org/cgi-bin/carddisp.pl?gene=F8
MECP2	Methyl-CpG Binding Protein 2	Protein Coding	45	GC0XM154021	11.77	https://www.genecards.org/cgi-bin/carddisp.pl?gene=MECP2
IGFBP3	Insulin Like Growth Factor Binding Protein 3	Protein Coding	45	GC07M045912	11.77	https://www.genecards.org/cgi-bin/carddisp.pl?gene=IGFBP3
CENPB	Centromere Protein B	Protein Coding	37	GC20M003783	11.75	https://www.genecards.org/cgi-bin/carddisp.pl?gene=CENPB
ALG14	ALG14 UDP-N-Acetylglucosaminyltransferase Subunit	Protein Coding	41	GC01M094974	11.71	https://www.genecards.org/cgi-bin/carddisp.pl?gene=ALG14
MIR93	MicroRNA 93	RNA Gene	20	GC07M100282	11.7	https://www.genecards.org/cgi-bin/carddisp.pl?gene=MIR93
STAT5A	Signal Transducer And Activator Of Transcription 5A	Protein Coding	45	GC17P042287	11.68	https://www.genecards.org/cgi-bin/carddisp.pl?gene=STAT5A
ITPR3	Inositol 1,4,5-Trisphosphate Receptor Type 3	Protein Coding	45	GC06P033620	11.66	https://www.genecards.org/cgi-bin/carddisp.pl?gene=ITPR3
CACNA1S	Calcium Voltage-Gated Channel Subunit Alpha1 S	Protein Coding	48	GC01M201008	11.63	https://www.genecards.org/cgi-bin/carddisp.pl?gene=CACNA1S
FTL	Ferritin Light Chain	Protein Coding	47	GC19P048965	11.63	https://www.genecards.org/cgi-bin/carddisp.pl?gene=FTL
C2	Complement C2	Protein Coding	44	GC06P031897	11.63	https://www.genecards.org/cgi-bin/carddisp.pl?gene=C2
CCR7	C-C Motif Chemokine Receptor 7	Protein Coding	45	GC17M040556	11.63	https://www.genecards.org/cgi-bin/carddisp.pl?gene=CCR7
CYP1A1	Cytochrome P450 Family 1 Subfamily A Member 1	Protein Coding	47	GC15M074719	11.62	https://www.genecards.org/cgi-bin/carddisp.pl?gene=CYP1A1
TGM2	Transglutaminase 2	Protein Coding	48	GC20M038127	11.62	https://www.genecards.org/cgi-bin/carddisp.pl?gene=TGM2
LEPR	Leptin Receptor	Protein Coding	49	GC01P065421	11.6	https://www.genecards.org/cgi-bin/carddisp.pl?gene=LEPR
HLA-DMA	Major Histocompatibility Complex, Class II, DM Alpha	Protein Coding	40	GC06M032950	11.58	https://www.genecards.org/cgi-bin/carddisp.pl?gene=HLA-DMA
MMP3	Matrix Metallopeptidase 3	Protein Coding	51	GC11M102835	11.56	https://www.genecards.org/cgi-bin/carddisp.pl?gene=MMP3
BCL2L11	BCL2 Like 11	Protein Coding	45	GC02P111119	11.55	https://www.genecards.org/cgi-bin/carddisp.pl?gene=BCL2L11
GFAP	Glial Fibrillary Acidic Protein	Protein Coding	47	GC17M044905	11.53	https://www.genecards.org/cgi-bin/carddisp.pl?gene=GFAP
AGTR1	Angiotensin II Receptor Type 1	Protein Coding	51	GC03P148697	11.53	https://www.genecards.org/cgi-bin/carddisp.pl?gene=AGTR1
IDH2	Isocitrate Dehydrogenase (NADP(+)) 2	Protein Coding	52	GC15M090083	11.51	https://www.genecards.org/cgi-bin/carddisp.pl?gene=IDH2
MYO5B	Myosin VB	Protein Coding	44	GC18M049822	11.5	https://www.genecards.org/cgi-bin/carddisp.pl?gene=MYO5B
NEUROD1	Neuronal Differentiation 1	Protein Coding	44	GC02M181673	11.49	https://www.genecards.org/cgi-bin/carddisp.pl?gene=NEUROD1
NR5A2	Nuclear Receptor Subfamily 5 Group A Member 2	Protein Coding	45	GC01P199996	11.49	https://www.genecards.org/cgi-bin/carddisp.pl?gene=NR5A2
DNASE1	Deoxyribonuclease 1	Protein Coding	41	GC16P003611	11.47	https://www.genecards.org/cgi-bin/carddisp.pl?gene=DNASE1
UNC13D	Unc-13 Homolog D	Protein Coding	43	GC17M075827	11.45	https://www.genecards.org/cgi-bin/carddisp.pl?gene=UNC13D
CHIT1	Chitinase 1	Protein Coding	43	GC01M203181	11.44	https://www.genecards.org/cgi-bin/carddisp.pl?gene=CHIT1
MICB	MHC Class I Polypeptide-Related Sequence B	Protein Coding	41	GC06P047300	11.43	https://www.genecards.org/cgi-bin/carddisp.pl?gene=MICB
CYCS	Cytochrome C, Somatic	Protein Coding	48	GC07M025118	11.43	https://www.genecards.org/cgi-bin/carddisp.pl?gene=CYCS
STAT5B	Signal Transducer And Activator Of Transcription 5B	Protein Coding	49	GC17M042199	11.42	https://www.genecards.org/cgi-bin/carddisp.pl?gene=STAT5B
LIPA	Lipase A, Lysosomal Acid Type	Protein Coding	47	GC10M089213	11.41	https://www.genecards.org/cgi-bin/carddisp.pl?gene=LIPA
MIR34C	MicroRNA 34c	RNA Gene	21	GC11P111582	11.39	https://www.genecards.org/cgi-bin/carddisp.pl?gene=MIR34C
CCK	Cholecystokinin	Protein Coding	41	GC03M042274	11.39	https://www.genecards.org/cgi-bin/carddisp.pl?gene=CCK
SCARB1	Scavenger Receptor Class B Member 1	Protein Coding	45	GC12M124776	11.39	https://www.genecards.org/cgi-bin/carddisp.pl?gene=SCARB1
ESR1	Estrogen Receptor 1	Protein Coding	53	GC06P151656	11.38	https://www.genecards.org/cgi-bin/carddisp.pl?gene=ESR1
DMD	Dystrophin	Protein Coding	46	GC0XM031047	11.36	https://www.genecards.org/cgi-bin/carddisp.pl?gene=DMD
MIR181A2	MicroRNA 181a-2	RNA Gene	20	GC09P124692	11.35	https://www.genecards.org/cgi-bin/carddisp.pl?gene=MIR181A2
STK4	Serine/Threonine Kinase 4	Protein Coding	48	GC20P044966	11.34	https://www.genecards.org/cgi-bin/carddisp.pl?gene=STK4
RBPJ	Recombination Signal Binding Protein For Immunoglobulin Kappa J Region	Protein Coding	47	GC04P026165	11.33	https://www.genecards.org/cgi-bin/carddisp.pl?gene=RBPJ
CLEC7A	C-Type Lectin Domain Containing 7A	Protein Coding	44	GC12M013863	11.32	https://www.genecards.org/cgi-bin/carddisp.pl?gene=CLEC7A
ATP7A	ATPase Copper Transporting Alpha	Protein Coding	45	GC0XP077927	11.31	https://www.genecards.org/cgi-bin/carddisp.pl?gene=ATP7A
DPAGT1	Dolichyl-Phosphate N-Acetylglucosaminephosphotransferase 1	Protein Coding	45	GC11M119096	11.31	https://www.genecards.org/cgi-bin/carddisp.pl?gene=DPAGT1
AQP4	Aquaporin 4	Protein Coding	45	GC18M026852	11.31	https://www.genecards.org/cgi-bin/carddisp.pl?gene=AQP4
MIR196A2	MicroRNA 196a-2	RNA Gene	21	GC12P054200	11.3	https://www.genecards.org/cgi-bin/carddisp.pl?gene=MIR196A2
HDAC9	Histone Deacetylase 9	Protein Coding	46	GC07P018086	11.3	https://www.genecards.org/cgi-bin/carddisp.pl?gene=HDAC9
SYK	Spleen Associated Tyrosine Kinase	Protein Coding	50	GC09P091171	11.29	https://www.genecards.org/cgi-bin/carddisp.pl?gene=SYK
IGF1R	Insulin Like Growth Factor 1 Receptor	Protein Coding	54	GC15P098648	11.28	https://www.genecards.org/cgi-bin/carddisp.pl?gene=IGF1R
CASP1	Caspase 1	Protein Coding	50	GC11M105025	11.27	https://www.genecards.org/cgi-bin/carddisp.pl?gene=CASP1
REN	Renin	Protein Coding	48	GC01M204154	11.24	https://www.genecards.org/cgi-bin/carddisp.pl?gene=REN
IL1RAPL2	Interleukin 1 Receptor Accessory Protein Like 2	Protein Coding	37	GC0XP104566	11.24	https://www.genecards.org/cgi-bin/carddisp.pl?gene=IL1RAPL2
PSTPIP1	Proline-Serine-Threonine Phosphatase Interacting Protein 1	Protein Coding	45	GC15P076993	11.23	https://www.genecards.org/cgi-bin/carddisp.pl?gene=PSTPIP1
EDN1	Endothelin 1	Protein Coding	47	GC06P012290	11.21	https://www.genecards.org/cgi-bin/carddisp.pl?gene=EDN1
TLR8	Toll Like Receptor 8	Protein Coding	47	GC0XP012924	11.2	https://www.genecards.org/cgi-bin/carddisp.pl?gene=TLR8
RELB	RELB Proto-Oncogene, NF-KB Subunit	Protein Coding	45	GC19P045002	11.19	https://www.genecards.org/cgi-bin/carddisp.pl?gene=RELB
NR1I2	Nuclear Receptor Subfamily 1 Group I Member 2	Protein Coding	45	GC03P119780	11.17	https://www.genecards.org/cgi-bin/carddisp.pl?gene=NR1I2
GCG	Glucagon	Protein Coding	41	GC02M162142	11.16	https://www.genecards.org/cgi-bin/carddisp.pl?gene=GCG
ALDH2	Aldehyde Dehydrogenase 2 Family Member	Protein Coding	50	GC12P111766	11.16	https://www.genecards.org/cgi-bin/carddisp.pl?gene=ALDH2
ABCD1	ATP Binding Cassette Subfamily D Member 1	Protein Coding	45	GC0XP153724	11.16	https://www.genecards.org/cgi-bin/carddisp.pl?gene=ABCD1
TNFRSF11A	TNF Receptor Superfamily Member 11a	Protein Coding	45	GC18P062325	11.15	https://www.genecards.org/cgi-bin/carddisp.pl?gene=TNFRSF11A
CYP2C9	Cytochrome P450 Family 2 Subfamily C Member 9	Protein Coding	48	GC10P094938	11.15	https://www.genecards.org/cgi-bin/carddisp.pl?gene=CYP2C9
LRP4	LDL Receptor Related Protein 4	Protein Coding	43	GC11M061111	11.15	https://www.genecards.org/cgi-bin/carddisp.pl?gene=LRP4
LIPE	Lipase E, Hormone Sensitive Type	Protein Coding	47	GC19M042401	11.13	https://www.genecards.org/cgi-bin/carddisp.pl?gene=LIPE
CXCL1	C-X-C Motif Chemokine Ligand 1	Protein Coding	43	GC04P073869	11.12	https://www.genecards.org/cgi-bin/carddisp.pl?gene=CXCL1
CYP19A1	Cytochrome P450 Family 19 Subfamily A Member 1	Protein Coding	48	GC15M051208	11.1	https://www.genecards.org/cgi-bin/carddisp.pl?gene=CYP19A1
SBDS	SBDS Ribosome Maturation Factor	Protein Coding	43	GC07M066987	11.09	https://www.genecards.org/cgi-bin/carddisp.pl?gene=SBDS
MIR204	MicroRNA 204	RNA Gene	21	GC09M070809	11.06	https://www.genecards.org/cgi-bin/carddisp.pl?gene=MIR204
IRF1	Interferon Regulatory Factor 1	Protein Coding	47	GC05M132481	11.06	https://www.genecards.org/cgi-bin/carddisp.pl?gene=IRF1
HMGCR	3-Hydroxy-3-Methylglutaryl-CoA Reductase	Protein Coding	45	GC05P075336	11.05	https://www.genecards.org/cgi-bin/carddisp.pl?gene=HMGCR
CHRNA1	Cholinergic Receptor Nicotinic Alpha 1 Subunit	Protein Coding	45	GC02M174747	11.03	https://www.genecards.org/cgi-bin/carddisp.pl?gene=CHRNA1
PON1	Paraoxonase 1	Protein Coding	45	GC07M095297	11.02	https://www.genecards.org/cgi-bin/carddisp.pl?gene=PON1
SULT1A3	Sulfotransferase Family 1A Member 3	Protein Coding	38	GC16P030199	11	https://www.genecards.org/cgi-bin/carddisp.pl?gene=SULT1A3
FMR1	FMRP Translational Regulator 1	Protein Coding	44	GC0XP147913	10.99	https://www.genecards.org/cgi-bin/carddisp.pl?gene=FMR1
CXCR5	C-X-C Motif Chemokine Receptor 5	Protein Coding	41	GC11P118898	10.94	https://www.genecards.org/cgi-bin/carddisp.pl?gene=CXCR5
MEN1	Menin 1	Protein Coding	46	GC11M064803	10.91	https://www.genecards.org/cgi-bin/carddisp.pl?gene=MEN1
GC	GC Vitamin D Binding Protein	Protein Coding	43	GC04M071741	10.91	https://www.genecards.org/cgi-bin/carddisp.pl?gene=GC
MT-CO1	Mitochondrially Encoded Cytochrome C Oxidase I	Protein Coding	32	GCMTP005906	10.91	https://www.genecards.org/cgi-bin/carddisp.pl?gene=MT-CO1
HIF1A	Hypoxia Inducible Factor 1 Subunit Alpha	Protein Coding	47	GC14P061695	10.89	https://www.genecards.org/cgi-bin/carddisp.pl?gene=HIF1A
CTSG	Cathepsin G	Protein Coding	44	GC14M024573	10.87	https://www.genecards.org/cgi-bin/carddisp.pl?gene=CTSG
CHGA	Chromogranin A	Protein Coding	42	GC14P092923	10.87	https://www.genecards.org/cgi-bin/carddisp.pl?gene=CHGA
MT-TK	Mitochondrially Encoded TRNA-Lys (AAA/G)	RNA Gene	14	GCMTP008297	10.86	https://www.genecards.org/cgi-bin/carddisp.pl?gene=MT-TK
NCAM1	Neural Cell Adhesion Molecule 1	Protein Coding	45	GC11P112961	10.85	https://www.genecards.org/cgi-bin/carddisp.pl?gene=NCAM1
IDH1	Isocitrate Dehydrogenase (NADP(+)) 1	Protein Coding	52	GC02M208236	10.84	https://www.genecards.org/cgi-bin/carddisp.pl?gene=IDH1
KDR	Kinase Insert Domain Receptor	Protein Coding	53	GC04M055078	10.83	https://www.genecards.org/cgi-bin/carddisp.pl?gene=KDR
LGALS3	Galectin 3	Protein Coding	44	GC14P055124	10.82	https://www.genecards.org/cgi-bin/carddisp.pl?gene=LGALS3
TNFSF13	TNF Superfamily Member 13	Protein Coding	44	GC17P007558	10.8	https://www.genecards.org/cgi-bin/carddisp.pl?gene=TNFSF13
IL7	Interleukin 7	Protein Coding	42	GC08M078689	10.8	https://www.genecards.org/cgi-bin/carddisp.pl?gene=IL7
AR	Androgen Receptor	Protein Coding	53	GC0XP067544	10.78	https://www.genecards.org/cgi-bin/carddisp.pl?gene=AR
TIMP2	TIMP Metallopeptidase Inhibitor 2	Protein Coding	44	GC17M078852	10.75	https://www.genecards.org/cgi-bin/carddisp.pl?gene=TIMP2
FST	Follistatin	Protein Coding	46	GC05P053480	10.74	https://www.genecards.org/cgi-bin/carddisp.pl?gene=FST
TRAPPC10	Trafficking Protein Particle Complex 10	Protein Coding	37	GC21P044012	10.72	https://www.genecards.org/cgi-bin/carddisp.pl?gene=TRAPPC10
PLIN1	Perilipin 1	Protein Coding	44	GC15M089664	10.67	https://www.genecards.org/cgi-bin/carddisp.pl?gene=PLIN1
PLAU	Plasminogen Activator, Urokinase	Protein Coding	51	GC10P073909	10.66	https://www.genecards.org/cgi-bin/carddisp.pl?gene=PLAU
CYP2C19	Cytochrome P450 Family 2 Subfamily C Member 19	Protein Coding	46	GC10P094762	10.65	https://www.genecards.org/cgi-bin/carddisp.pl?gene=CYP2C19
PARN	Poly(A)-Specific Ribonuclease	Protein Coding	45	GC16M014435	10.65	https://www.genecards.org/cgi-bin/carddisp.pl?gene=PARN
FCGRT	Fc Fragment Of IgG Receptor And Transporter	Protein Coding	40	GC19P049506	10.62	https://www.genecards.org/cgi-bin/carddisp.pl?gene=FCGRT
ANXA2	Annexin A2	Protein Coding	48	GC15M060347	10.62	https://www.genecards.org/cgi-bin/carddisp.pl?gene=ANXA2
TGFBR2	Transforming Growth Factor Beta Receptor 2	Protein Coding	51	GC03P030623	10.62	https://www.genecards.org/cgi-bin/carddisp.pl?gene=TGFBR2
MIR30A	MicroRNA 30a	RNA Gene	20	GC06M071403	10.61	https://www.genecards.org/cgi-bin/carddisp.pl?gene=MIR30A
CR1	Complement C3b/C4b Receptor 1 (Knops Blood Group)	Protein Coding	44	GC01P207496	10.6	https://www.genecards.org/cgi-bin/carddisp.pl?gene=CR1
SLC4A1	Solute Carrier Family 4 Member 1 (Diego Blood Group)	Protein Coding	47	GC17M044282	10.6	https://www.genecards.org/cgi-bin/carddisp.pl?gene=SLC4A1
GSTM1	Glutathione S-Transferase Mu 1	Protein Coding	41	GC01P109687	10.59	https://www.genecards.org/cgi-bin/carddisp.pl?gene=GSTM1
MT-ND4	Mitochondrially Encoded NADH:Ubiquinone Oxidoreductase Core Subunit 4	Protein Coding	31	GCMTP010762	10.57	https://www.genecards.org/cgi-bin/carddisp.pl?gene=MT-ND4
IGHE	Immunoglobulin Heavy Constant Epsilon	Protein Coding	26	GC14M109515	10.55	https://www.genecards.org/cgi-bin/carddisp.pl?gene=IGHE
TNFRSF4	TNF Receptor Superfamily Member 4	Protein Coding	43	GC01M001211	10.55	https://www.genecards.org/cgi-bin/carddisp.pl?gene=TNFRSF4
CD58	CD58 Molecule	Protein Coding	40	GC01M116514	10.54	https://www.genecards.org/cgi-bin/carddisp.pl?gene=CD58
RPE65	Retinoid Isomerohydrolase RPE65	Protein Coding	44	GC01M068428	10.52	https://www.genecards.org/cgi-bin/carddisp.pl?gene=RPE65
WRN	WRN RecQ Like Helicase	Protein Coding	45	GC08P031033	10.51	https://www.genecards.org/cgi-bin/carddisp.pl?gene=WRN
PCK1	Phosphoenolpyruvate Carboxykinase 1	Protein Coding	48	GC20P057561	10.51	https://www.genecards.org/cgi-bin/carddisp.pl?gene=PCK1
ELN	Elastin	Protein Coding	44	GC07P074027	10.49	https://www.genecards.org/cgi-bin/carddisp.pl?gene=ELN
ITGB2	Integrin Subunit Beta 2	Protein Coding	50	GC21M044885	10.49	https://www.genecards.org/cgi-bin/carddisp.pl?gene=ITGB2
GSTP1	Glutathione S-Transferase Pi 1	Protein Coding	50	GC11P067583	10.47	https://www.genecards.org/cgi-bin/carddisp.pl?gene=GSTP1
NPC2	NPC Intracellular Cholesterol Transporter 2	Protein Coding	41	GC14M074476	10.46	https://www.genecards.org/cgi-bin/carddisp.pl?gene=NPC2
PGM3	Phosphoglucomutase 3	Protein Coding	43	GC06M083161	10.46	https://www.genecards.org/cgi-bin/carddisp.pl?gene=PGM3
ITGA4	Integrin Subunit Alpha 4	Protein Coding	48	GC02P181456	10.46	https://www.genecards.org/cgi-bin/carddisp.pl?gene=ITGA4
GSR	Glutathione-Disulfide Reductase	Protein Coding	48	GC08M030678	10.46	https://www.genecards.org/cgi-bin/carddisp.pl?gene=GSR
FECH	Ferrochelatase	Protein Coding	45	GC18M057544	10.45	https://www.genecards.org/cgi-bin/carddisp.pl?gene=FECH
CD52	CD52 Molecule	Protein Coding	36	GC01P026317	10.43	https://www.genecards.org/cgi-bin/carddisp.pl?gene=CD52
SCN4A	Sodium Voltage-Gated Channel Alpha Subunit 4	Protein Coding	44	GC17M063938	10.43	https://www.genecards.org/cgi-bin/carddisp.pl?gene=SCN4A
CLEC16A	C-Type Lectin Domain Containing 16A	Protein Coding	37	GC16P010944	10.41	https://www.genecards.org/cgi-bin/carddisp.pl?gene=CLEC16A
TSPO	Translocator Protein	Protein Coding	43	GC22P043151	10.4	https://www.genecards.org/cgi-bin/carddisp.pl?gene=TSPO
HBB	Hemoglobin Subunit Beta	Protein Coding	45	GC11M005352	10.39	https://www.genecards.org/cgi-bin/carddisp.pl?gene=HBB
CD36	CD36 Molecule	Protein Coding	48	GC07P080369	10.37	https://www.genecards.org/cgi-bin/carddisp.pl?gene=CD36
UROD	Uroporphyrinogen Decarboxylase	Protein Coding	45	GC01P045012	10.36	https://www.genecards.org/cgi-bin/carddisp.pl?gene=UROD
ABCB7	ATP Binding Cassette Subfamily B Member 7	Protein Coding	43	GC0XM075053	10.35	https://www.genecards.org/cgi-bin/carddisp.pl?gene=ABCB7
KMT2D	Lysine Methyltransferase 2D	Protein Coding	41	GC12M049018	10.31	https://www.genecards.org/cgi-bin/carddisp.pl?gene=KMT2D
NR1I3	Nuclear Receptor Subfamily 1 Group I Member 3	Protein Coding	44	GC01M161229	10.31	https://www.genecards.org/cgi-bin/carddisp.pl?gene=NR1I3
PLAUR	Plasminogen Activator, Urokinase Receptor	Protein Coding	44	GC19M043646	10.3	https://www.genecards.org/cgi-bin/carddisp.pl?gene=PLAUR
ANGPT1	Angiopoietin 1	Protein Coding	45	GC08M107246	10.28	https://www.genecards.org/cgi-bin/carddisp.pl?gene=ANGPT1
APPL1	Adaptor Protein, Phosphotyrosine Interacting With PH Domain And Leucine Zipper 1	Protein Coding	45	GC03P057227	10.27	https://www.genecards.org/cgi-bin/carddisp.pl?gene=APPL1
COMT	Catechol-O-Methyltransferase	Protein Coding	51	GC22P019941	10.27	https://www.genecards.org/cgi-bin/carddisp.pl?gene=COMT
MAPK3	Mitogen-Activated Protein Kinase 3	Protein Coding	49	GC16M030117	10.26	https://www.genecards.org/cgi-bin/carddisp.pl?gene=MAPK3
GAPDH	Glyceraldehyde-3-Phosphate Dehydrogenase	Protein Coding	48	GC12P008161	10.26	https://www.genecards.org/cgi-bin/carddisp.pl?gene=GAPDH
FARSB	Phenylalanyl-TRNA Synthetase Subunit Beta	Protein Coding	44	GC02M222570	10.25	https://www.genecards.org/cgi-bin/carddisp.pl?gene=FARSB
OFD1	OFD1 Centriole And Centriolar Satellite Protein	Protein Coding	41	GC0XP013734	10.25	https://www.genecards.org/cgi-bin/carddisp.pl?gene=OFD1
LCN2	Lipocalin 2	Protein Coding	43	GC09P128149	10.25	https://www.genecards.org/cgi-bin/carddisp.pl?gene=LCN2
DNMT3B	DNA Methyltransferase 3 Beta	Protein Coding	50	GC20P032762	10.25	https://www.genecards.org/cgi-bin/carddisp.pl?gene=DNMT3B
XBP1	X-Box Binding Protein 1	Protein Coding	45	GC22M028794	10.22	https://www.genecards.org/cgi-bin/carddisp.pl?gene=XBP1
TLR1	Toll Like Receptor 1	Protein Coding	47	GC04M038797	10.22	https://www.genecards.org/cgi-bin/carddisp.pl?gene=TLR1
KIAA0319L	KIAA0319 Like	Protein Coding	38	GC01M035433	10.21	https://www.genecards.org/cgi-bin/carddisp.pl?gene=KIAA0319L
HSPA4	Heat Shock Protein Family A (Hsp70) Member 4	Protein Coding	41	GC05P133051	10.21	https://www.genecards.org/cgi-bin/carddisp.pl?gene=HSPA4
ENTPD1	Ectonucleoside Triphosphate Diphosphohydrolase 1	Protein Coding	46	GC10P095711	10.2	https://www.genecards.org/cgi-bin/carddisp.pl?gene=ENTPD1
RMRP	RNA Component Of Mitochondrial RNA Processing Endoribonuclease	RNA Gene	25	GC09M035655	10.2	https://www.genecards.org/cgi-bin/carddisp.pl?gene=RMRP
RBCK1	RANBP2-Type And C3HC4-Type Zinc Finger Containing 1	Protein Coding	43	GC20P000407	10.18	https://www.genecards.org/cgi-bin/carddisp.pl?gene=RBCK1
CETP	Cholesteryl Ester Transfer Protein	Protein Coding	46	GC16P056961	10.18	https://www.genecards.org/cgi-bin/carddisp.pl?gene=CETP
PECAM1	Platelet And Endothelial Cell Adhesion Molecule 1	Protein Coding	40	GC17M064319	10.18	https://www.genecards.org/cgi-bin/carddisp.pl?gene=PECAM1
IRS1	Insulin Receptor Substrate 1	Protein Coding	47	GC02M226731	10.14	https://www.genecards.org/cgi-bin/carddisp.pl?gene=IRS1
RARB	Retinoic Acid Receptor Beta	Protein Coding	50	GC03P024830	10.14	https://www.genecards.org/cgi-bin/carddisp.pl?gene=RARB
FAF1	Fas Associated Factor 1	Protein Coding	43	GC01M050439	10.13	https://www.genecards.org/cgi-bin/carddisp.pl?gene=FAF1
IL18R1	Interleukin 18 Receptor 1	Protein Coding	43	GC02P102311	10.11	https://www.genecards.org/cgi-bin/carddisp.pl?gene=IL18R1
IREB2	Iron Responsive Element Binding Protein 2	Protein Coding	43	GC15P078437	10.1	https://www.genecards.org/cgi-bin/carddisp.pl?gene=IREB2
DSG3	Desmoglein 3	Protein Coding	38	GC18P031447	10.06	https://www.genecards.org/cgi-bin/carddisp.pl?gene=DSG3
RIPK3	Receptor Interacting Serine/Threonine Kinase 3	Protein Coding	43	GC14M024336	10.05	https://www.genecards.org/cgi-bin/carddisp.pl?gene=RIPK3
MT-ND1	Mitochondrially Encoded NADH:Ubiquinone Oxidoreductase Core Subunit 1	Protein Coding	32	GCMTP003309	10.04	https://www.genecards.org/cgi-bin/carddisp.pl?gene=MT-ND1
DSG1	Desmoglein 1	Protein Coding	43	GC18P031318	10.03	https://www.genecards.org/cgi-bin/carddisp.pl?gene=DSG1
RBP4	Retinol Binding Protein 4	Protein Coding	44	GC10M093591	10.03	https://www.genecards.org/cgi-bin/carddisp.pl?gene=RBP4
GHRL	Ghrelin And Obestatin Prepropeptide	Protein Coding	43	GC03M010285	10.03	https://www.genecards.org/cgi-bin/carddisp.pl?gene=GHRL
CYBB	Cytochrome B-245 Beta Chain	Protein Coding	47	GC0XP037780	10.02	https://www.genecards.org/cgi-bin/carddisp.pl?gene=CYBB
CSF2RA	Colony Stimulating Factor 2 Receptor Subunit Alpha	Protein Coding	45	GC0XP001270	10	https://www.genecards.org/cgi-bin/carddisp.pl?gene=CSF2RA
S100A9	S100 Calcium Binding Protein A9	Protein Coding	43	GC01P153357	9.99	https://www.genecards.org/cgi-bin/carddisp.pl?gene=S100A9
S100B	S100 Calcium Binding Protein B	Protein Coding	45	GC21M047431	9.98	https://www.genecards.org/cgi-bin/carddisp.pl?gene=S100B
H19	H19 Imprinted Maternally Expressed Transcript	RNA Gene	28	GC11M001995	9.96	https://www.genecards.org/cgi-bin/carddisp.pl?gene=H19
PAM16	Presequence Translocase Associated Motor 16	Protein Coding	36	GC16M004332	9.94	https://www.genecards.org/cgi-bin/carddisp.pl?gene=PAM16
ACTB	Actin Beta	Protein Coding	49	GC07M005527	9.93	https://www.genecards.org/cgi-bin/carddisp.pl?gene=ACTB
BIRC5	Baculoviral IAP Repeat Containing 5	Protein Coding	47	GC17P078214	9.92	https://www.genecards.org/cgi-bin/carddisp.pl?gene=BIRC5
PGM1	Phosphoglucomutase 1	Protein Coding	48	GC01P063593	9.92	https://www.genecards.org/cgi-bin/carddisp.pl?gene=PGM1
NAGLU	N-Acetyl-Alpha-Glucosaminidase	Protein Coding	43	GC17P042535	9.91	https://www.genecards.org/cgi-bin/carddisp.pl?gene=NAGLU
NR0B2	Nuclear Receptor Subfamily 0 Group B Member 2	Protein Coding	43	GC01M026922	9.89	https://www.genecards.org/cgi-bin/carddisp.pl?gene=NR0B2
RAC1	Rac Family Small GTPase 1	Protein Coding	49	GC07P006380	9.89	https://www.genecards.org/cgi-bin/carddisp.pl?gene=RAC1
NOTCH4	Notch Receptor 4	Protein Coding	45	GC06M032648	9.89	https://www.genecards.org/cgi-bin/carddisp.pl?gene=NOTCH4
MIR199A1	MicroRNA 199a-1	RNA Gene	18	GC19M010792	9.89	https://www.genecards.org/cgi-bin/carddisp.pl?gene=MIR199A1
TIMM8A	Translocase Of Inner Mitochondrial Membrane 8A	Protein Coding	43	GC0XM101345	9.88	https://www.genecards.org/cgi-bin/carddisp.pl?gene=TIMM8A
COL17A1	Collagen Type XVII Alpha 1 Chain	Protein Coding	43	GC10M104031	9.88	https://www.genecards.org/cgi-bin/carddisp.pl?gene=COL17A1
GPI	Glucose-6-Phosphate Isomerase	Protein Coding	46	GC19P034359	9.87	https://www.genecards.org/cgi-bin/carddisp.pl?gene=GPI
MLKL	Mixed Lineage Kinase Domain Like Pseudokinase	Protein Coding	41	GC16M074672	9.84	https://www.genecards.org/cgi-bin/carddisp.pl?gene=MLKL
HSD17B4	Hydroxysteroid 17-Beta Dehydrogenase 4	Protein Coding	46	GC05P119452	9.84	https://www.genecards.org/cgi-bin/carddisp.pl?gene=HSD17B4
RAC2	Rac Family Small GTPase 2	Protein Coding	51	GC22M037227	9.82	https://www.genecards.org/cgi-bin/carddisp.pl?gene=RAC2
CYBA	Cytochrome B-245 Alpha Chain	Protein Coding	47	GC16M088643	9.81	https://www.genecards.org/cgi-bin/carddisp.pl?gene=CYBA
TGFB3	Transforming Growth Factor Beta 3	Protein Coding	47	GC14M075958	9.81	https://www.genecards.org/cgi-bin/carddisp.pl?gene=TGFB3
PNKD	PNKD Metallo-Beta-Lactamase Domain Containing	Protein Coding	42	GC02P218270	9.81	https://www.genecards.org/cgi-bin/carddisp.pl?gene=PNKD
FN1	Fibronectin 1	Protein Coding	50	GC02M215360	9.8	https://www.genecards.org/cgi-bin/carddisp.pl?gene=FN1
DDX3X	DEAD-Box Helicase 3 X-Linked	Protein Coding	47	GC0XP041333	9.8	https://www.genecards.org/cgi-bin/carddisp.pl?gene=DDX3X
MT-TL1	Mitochondrially Encoded TRNA-Leu (UUA/G) 1	RNA Gene	15	GCMTP003232	9.8	https://www.genecards.org/cgi-bin/carddisp.pl?gene=MT-TL1
SERPINA7	Serpin Family A Member 7	Protein Coding	39	GC0XM106032	9.77	https://www.genecards.org/cgi-bin/carddisp.pl?gene=SERPINA7
MTTP	Microsomal Triglyceride Transfer Protein	Protein Coding	44	GC04P099563	9.76	https://www.genecards.org/cgi-bin/carddisp.pl?gene=MTTP
CCL17	C-C Motif Chemokine Ligand 17	Protein Coding	38	GC16P057400	9.72	https://www.genecards.org/cgi-bin/carddisp.pl?gene=CCL17
IL3	Interleukin 3	Protein Coding	44	GC05P132060	9.7	https://www.genecards.org/cgi-bin/carddisp.pl?gene=IL3
MIR134	MicroRNA 134	RNA Gene	18	GC14P104777	9.69	https://www.genecards.org/cgi-bin/carddisp.pl?gene=MIR134
TRB	T Cell Receptor Beta Locus	Protein Coding	14	GC07P145138	9.67	https://www.genecards.org/cgi-bin/carddisp.pl?gene=TRB
DKC1	Dyskerin Pseudouridine Synthase 1	Protein Coding	46	GC0XP154762	9.67	https://www.genecards.org/cgi-bin/carddisp.pl?gene=DKC1
BCL6	BCL6 Transcription Repressor	Protein Coding	45	GC03M187721	9.67	https://www.genecards.org/cgi-bin/carddisp.pl?gene=BCL6
HLA-DRB3	Major Histocompatibility Complex, Class II, DR Beta 3	Protein Coding	28	GC06Mn03715	9.66	https://www.genecards.org/cgi-bin/carddisp.pl?gene=HLA-DRB3
GPD1	Glycerol-3-Phosphate Dehydrogenase 1	Protein Coding	45	GC12P050105	9.66	https://www.genecards.org/cgi-bin/carddisp.pl?gene=GPD1
GH1	Growth Hormone 1	Protein Coding	44	GC17M063917	9.62	https://www.genecards.org/cgi-bin/carddisp.pl?gene=GH1
CACNA1A	Calcium Voltage-Gated Channel Subunit Alpha1 A	Protein Coding	47	GC19M013206	9.62	https://www.genecards.org/cgi-bin/carddisp.pl?gene=CACNA1A
CEL	Carboxyl Ester Lipase	Protein Coding	46	GC09P133061	9.62	https://www.genecards.org/cgi-bin/carddisp.pl?gene=CEL
FOXP2	Forkhead Box P2	Protein Coding	43	GC07P114086	9.59	https://www.genecards.org/cgi-bin/carddisp.pl?gene=FOXP2
SEC24C	SEC24 Homolog C, COPII Coat Complex Component	Protein Coding	44	GC10P073744	9.54	https://www.genecards.org/cgi-bin/carddisp.pl?gene=SEC24C
ACP1	Acid Phosphatase 1	Protein Coding	44	GC02P000254	9.54	https://www.genecards.org/cgi-bin/carddisp.pl?gene=ACP1
MMP12	Matrix Metallopeptidase 12	Protein Coding	44	GC11M102862	9.54	https://www.genecards.org/cgi-bin/carddisp.pl?gene=MMP12
KDM6A	Lysine Demethylase 6A	Protein Coding	46	GC0XP044873	9.53	https://www.genecards.org/cgi-bin/carddisp.pl?gene=KDM6A
PPARGC1A	PPARG Coactivator 1 Alpha	Protein Coding	46	GC04M023755	9.53	https://www.genecards.org/cgi-bin/carddisp.pl?gene=PPARGC1A
GLUL	Glutamate-Ammonia Ligase	Protein Coding	49	GC01M182350	9.51	https://www.genecards.org/cgi-bin/carddisp.pl?gene=GLUL
SAG	S-Antigen Visual Arrestin	Protein Coding	44	GC02P233311	9.48	https://www.genecards.org/cgi-bin/carddisp.pl?gene=SAG
CCR4	C-C Motif Chemokine Receptor 4	Protein Coding	45	GC03P032951	9.48	https://www.genecards.org/cgi-bin/carddisp.pl?gene=CCR4
MUC1	Mucin 1, Cell Surface Associated	Protein Coding	47	GC01M155185	9.48	https://www.genecards.org/cgi-bin/carddisp.pl?gene=MUC1
MCL1	MCL1 Apoptosis Regulator, BCL2 Family Member	Protein Coding	47	GC01M150707	9.45	https://www.genecards.org/cgi-bin/carddisp.pl?gene=MCL1
HARS1	Histidyl-TRNA Synthetase 1	Protein Coding	36	GC05M140673	9.44	https://www.genecards.org/cgi-bin/carddisp.pl?gene=HARS1
TLR6	Toll Like Receptor 6	Protein Coding	44	GC04M038828	9.42	https://www.genecards.org/cgi-bin/carddisp.pl?gene=TLR6
ALPL	Alkaline Phosphatase, Biomineralization Associated	Protein Coding	50	GC01P021508	9.42	https://www.genecards.org/cgi-bin/carddisp.pl?gene=ALPL
BACH2	BTB Domain And CNC Homolog 2	Protein Coding	40	GC06M089926	9.42	https://www.genecards.org/cgi-bin/carddisp.pl?gene=BACH2
MRC1	Mannose Receptor C-Type 1	Protein Coding	39	GC10P017809	9.4	https://www.genecards.org/cgi-bin/carddisp.pl?gene=MRC1
DRD2	Dopamine Receptor D2	Protein Coding	50	GC11M113409	9.4	https://www.genecards.org/cgi-bin/carddisp.pl?gene=DRD2
CORIN	Corin, Serine Peptidase	Protein Coding	44	GC04M047596	9.4	https://www.genecards.org/cgi-bin/carddisp.pl?gene=CORIN
STOX1	Storkhead Box 1	Protein Coding	39	GC10P068827	9.4	https://www.genecards.org/cgi-bin/carddisp.pl?gene=STOX1
EPCAM	Epithelial Cell Adhesion Molecule	Protein Coding	47	GC02P047345	9.38	https://www.genecards.org/cgi-bin/carddisp.pl?gene=EPCAM
IFNGR1	Interferon Gamma Receptor 1	Protein Coding	50	GC06M137197	9.38	https://www.genecards.org/cgi-bin/carddisp.pl?gene=IFNGR1
PSC	Cholangitis, Primary Sclerosing	Genetic Locus	2	GC03U901834	9.37	https://www.genecards.org/cgi-bin/carddisp.pl?gene=PSC
MIR126	MicroRNA 126	RNA Gene	22	GC09P136670	9.36	https://www.genecards.org/cgi-bin/carddisp.pl?gene=MIR126
HSPG2	Heparan Sulfate Proteoglycan 2	Protein Coding	45	GC01M021822	9.36	https://www.genecards.org/cgi-bin/carddisp.pl?gene=HSPG2
MMP7	Matrix Metallopeptidase 7	Protein Coding	48	GC11M102425	9.34	https://www.genecards.org/cgi-bin/carddisp.pl?gene=MMP7
TRIM22	Tripartite Motif Containing 22	Protein Coding	39	GC11P005689	9.32	https://www.genecards.org/cgi-bin/carddisp.pl?gene=TRIM22
KITLG	KIT Ligand	Protein Coding	44	GC12M088492	9.32	https://www.genecards.org/cgi-bin/carddisp.pl?gene=KITLG
PCSK1	Proprotein Convertase Subtilisin/Kexin Type 1	Protein Coding	45	GC05M096391	9.32	https://www.genecards.org/cgi-bin/carddisp.pl?gene=PCSK1
SLC30A8	Solute Carrier Family 30 Member 8	Protein Coding	42	GC08P116950	9.32	https://www.genecards.org/cgi-bin/carddisp.pl?gene=SLC30A8
SLC10A2	Solute Carrier Family 10 Member 2	Protein Coding	43	GC13M103043	9.31	https://www.genecards.org/cgi-bin/carddisp.pl?gene=SLC10A2
SFTPB	Surfactant Protein B	Protein Coding	43	GC02M085657	9.3	https://www.genecards.org/cgi-bin/carddisp.pl?gene=SFTPB
TCN1	Transcobalamin 1	Protein Coding	40	GC11M061283	9.3	https://www.genecards.org/cgi-bin/carddisp.pl?gene=TCN1
CHRNG	Cholinergic Receptor Nicotinic Gamma Subunit	Protein Coding	40	GC02P232539	9.29	https://www.genecards.org/cgi-bin/carddisp.pl?gene=CHRNG
TLR10	Toll Like Receptor 10	Protein Coding	40	GC04M038773	9.29	https://www.genecards.org/cgi-bin/carddisp.pl?gene=TLR10
FCRL3	Fc Receptor Like 3	Protein Coding	36	GC01M157674	9.29	https://www.genecards.org/cgi-bin/carddisp.pl?gene=FCRL3
NHP2	NHP2 Ribonucleoprotein	Protein Coding	44	GC05M178149	9.28	https://www.genecards.org/cgi-bin/carddisp.pl?gene=NHP2
NOP10	NOP10 Ribonucleoprotein	Protein Coding	40	GC15M034341	9.28	https://www.genecards.org/cgi-bin/carddisp.pl?gene=NOP10
ITGAE	Integrin Subunit Alpha E	Protein Coding	39	GC17M003722	9.27	https://www.genecards.org/cgi-bin/carddisp.pl?gene=ITGAE
MEG3	Maternally Expressed 3	RNA Gene	29	GC14P104771	9.27	https://www.genecards.org/cgi-bin/carddisp.pl?gene=MEG3
CXCR1	C-X-C Motif Chemokine Receptor 1	Protein Coding	43	GC02M218162	9.27	https://www.genecards.org/cgi-bin/carddisp.pl?gene=CXCR1
TINF2	TERF1 Interacting Nuclear Factor 2	Protein Coding	41	GC14M024234	9.26	https://www.genecards.org/cgi-bin/carddisp.pl?gene=TINF2
TNIP1	TNFAIP3 Interacting Protein 1	Protein Coding	41	GC05M151029	9.25	https://www.genecards.org/cgi-bin/carddisp.pl?gene=TNIP1
CD3E	CD3e Molecule	Protein Coding	47	GC11P118304	9.25	https://www.genecards.org/cgi-bin/carddisp.pl?gene=CD3E
SPTAN1	Spectrin Alpha, Non-Erythrocytic 1	Protein Coding	47	GC09P128552	9.23	https://www.genecards.org/cgi-bin/carddisp.pl?gene=SPTAN1
CPE	Carboxypeptidase E	Protein Coding	44	GC04P165361	9.23	https://www.genecards.org/cgi-bin/carddisp.pl?gene=CPE
ALPI	Alkaline Phosphatase, Intestinal	Protein Coding	43	GC02P232456	9.19	https://www.genecards.org/cgi-bin/carddisp.pl?gene=ALPI
ALG6	ALG6 Alpha-1,3-Glucosyltransferase	Protein Coding	41	GC01P063367	9.19	https://www.genecards.org/cgi-bin/carddisp.pl?gene=ALG6
MIR15B	MicroRNA 15b	RNA Gene	18	GC03P160404	9.17	https://www.genecards.org/cgi-bin/carddisp.pl?gene=MIR15B
PTH	Parathyroid Hormone	Protein Coding	47	GC11M013492	9.17	https://www.genecards.org/cgi-bin/carddisp.pl?gene=PTH
NPY	Neuropeptide Y	Protein Coding	45	GC07P024290	9.16	https://www.genecards.org/cgi-bin/carddisp.pl?gene=NPY
SP100	SP100 Nuclear Antigen	Protein Coding	41	GC02P230415	9.14	https://www.genecards.org/cgi-bin/carddisp.pl?gene=SP100
HSPA1A	Heat Shock Protein Family A (Hsp70) Member 1A	Protein Coding	43	GC06P047326	9.13	https://www.genecards.org/cgi-bin/carddisp.pl?gene=HSPA1A
F10	Coagulation Factor X	Protein Coding	48	GC13P113122	9.12	https://www.genecards.org/cgi-bin/carddisp.pl?gene=F10
CCL11	C-C Motif Chemokine Ligand 11	Protein Coding	43	GC17P034285	9.12	https://www.genecards.org/cgi-bin/carddisp.pl?gene=CCL11
MAOA	Monoamine Oxidase A	Protein Coding	50	GC0XP043654	9.11	https://www.genecards.org/cgi-bin/carddisp.pl?gene=MAOA
PTPN2	Protein Tyrosine Phosphatase Non-Receptor Type 2	Protein Coding	46	GC18M017325	9.07	https://www.genecards.org/cgi-bin/carddisp.pl?gene=PTPN2
ANGPT2	Angiopoietin 2	Protein Coding	44	GC08M006499	9.06	https://www.genecards.org/cgi-bin/carddisp.pl?gene=ANGPT2
CRH	Corticotropin Releasing Hormone	Protein Coding	44	GC08M066176	9.05	https://www.genecards.org/cgi-bin/carddisp.pl?gene=CRH
SLC6A4	Solute Carrier Family 6 Member 4	Protein Coding	47	GC17M030194	9.05	https://www.genecards.org/cgi-bin/carddisp.pl?gene=SLC6A4
CLPS	Colipase	Protein Coding	40	GC06M042222	9.05	https://www.genecards.org/cgi-bin/carddisp.pl?gene=CLPS
GYPA	Glycophorin A (MNS Blood Group)	Protein Coding	45	GC04M144109	9.05	https://www.genecards.org/cgi-bin/carddisp.pl?gene=GYPA
NUDT10	Nudix Hydrolase 10	Protein Coding	35	GC0XP051332	9.04	https://www.genecards.org/cgi-bin/carddisp.pl?gene=NUDT10
SCT	Secretin	Protein Coding	35	GC11M000626	9.04	https://www.genecards.org/cgi-bin/carddisp.pl?gene=SCT
SREBF1	Sterol Regulatory Element Binding Transcription Factor 1	Protein Coding	44	GC17M017810	9.03	https://www.genecards.org/cgi-bin/carddisp.pl?gene=SREBF1
SETX	Senataxin	Protein Coding	41	GC09M132261	9.03	https://www.genecards.org/cgi-bin/carddisp.pl?gene=SETX
NUP160	Nucleoporin 160	Protein Coding	39	GC11M061140	9.03	https://www.genecards.org/cgi-bin/carddisp.pl?gene=NUP160
DMPK	DM1 Protein Kinase	Protein Coding	48	GC19M045769	9.03	https://www.genecards.org/cgi-bin/carddisp.pl?gene=DMPK
CASP9	Caspase 9	Protein Coding	48	GC01M015491	9.02	https://www.genecards.org/cgi-bin/carddisp.pl?gene=CASP9
WIPF1	WAS/WASL Interacting Protein Family Member 1	Protein Coding	44	GC02M174559	9.02	https://www.genecards.org/cgi-bin/carddisp.pl?gene=WIPF1
CDKN3	Cyclin Dependent Kinase Inhibitor 3	Protein Coding	42	GC14P054398	9.01	https://www.genecards.org/cgi-bin/carddisp.pl?gene=CDKN3
ARF1	ADP Ribosylation Factor 1	Protein Coding	46	GC01P228082	9.01	https://www.genecards.org/cgi-bin/carddisp.pl?gene=ARF1
FBL	Fibrillarin	Protein Coding	43	GC19M039834	9.01	https://www.genecards.org/cgi-bin/carddisp.pl?gene=FBL
MIR31	MicroRNA 31	RNA Gene	20	GC09M021513	9	https://www.genecards.org/cgi-bin/carddisp.pl?gene=MIR31
ISG15	ISG15 Ubiquitin Like Modifier	Protein Coding	47	GC01P001001	9	https://www.genecards.org/cgi-bin/carddisp.pl?gene=ISG15
TGFA	Transforming Growth Factor Alpha	Protein Coding	46	GC02M070447	8.98	https://www.genecards.org/cgi-bin/carddisp.pl?gene=TGFA
CST3	Cystatin C	Protein Coding	44	GC20M023608	8.97	https://www.genecards.org/cgi-bin/carddisp.pl?gene=CST3
ERBB2	Erb-B2 Receptor Tyrosine Kinase 2	Protein Coding	54	GC17P039687	8.97	https://www.genecards.org/cgi-bin/carddisp.pl?gene=ERBB2
ABCG2	ATP Binding Cassette Subfamily G Member 2 (Junior Blood Group)	Protein Coding	50	GC04M088090	8.96	https://www.genecards.org/cgi-bin/carddisp.pl?gene=ABCG2
MIR210	MicroRNA 210	RNA Gene	21	GC11M000674	8.95	https://www.genecards.org/cgi-bin/carddisp.pl?gene=MIR210
CHUK	Component Of Inhibitor Of Nuclear Factor Kappa B Kinase Complex	Protein Coding	52	GC10M100188	8.93	https://www.genecards.org/cgi-bin/carddisp.pl?gene=CHUK
CSF3R	Colony Stimulating Factor 3 Receptor	Protein Coding	47	GC01M036466	8.9	https://www.genecards.org/cgi-bin/carddisp.pl?gene=CSF3R
ADRB2	Adrenoceptor Beta 2	Protein Coding	48	GC05P148825	8.9	https://www.genecards.org/cgi-bin/carddisp.pl?gene=ADRB2
HADHB	Hydroxyacyl-CoA Dehydrogenase Trifunctional Multienzyme Complex Subunit Beta	Protein Coding	47	GC02P026243	8.88	https://www.genecards.org/cgi-bin/carddisp.pl?gene=HADHB
ATP6AP1	ATPase H+ Transporting Accessory Protein 1	Protein Coding	41	GC0XP154428	8.87	https://www.genecards.org/cgi-bin/carddisp.pl?gene=ATP6AP1
MIR423	MicroRNA 423	RNA Gene	18	GC17P030117	8.86	https://www.genecards.org/cgi-bin/carddisp.pl?gene=MIR423
CYP2B6	Cytochrome P450 Family 2 Subfamily B Member 6	Protein Coding	47	GC19P040991	8.86	https://www.genecards.org/cgi-bin/carddisp.pl?gene=CYP2B6
COG2	Component Of Oligomeric Golgi Complex 2	Protein Coding	40	GC01P230642	8.85	https://www.genecards.org/cgi-bin/carddisp.pl?gene=COG2
AICDA	Activation Induced Cytidine Deaminase	Protein Coding	45	GC12M008602	8.84	https://www.genecards.org/cgi-bin/carddisp.pl?gene=AICDA
GAS5	Growth Arrest Specific 5	RNA Gene	23	GC01M173947	8.84	https://www.genecards.org/cgi-bin/carddisp.pl?gene=GAS5
GALT	Galactose-1-Phosphate Uridylyltransferase	Protein Coding	47	GC09P034860	8.83	https://www.genecards.org/cgi-bin/carddisp.pl?gene=GALT
DDX41	DEAD-Box Helicase 41	Protein Coding	43	GC05M177511	8.82	https://www.genecards.org/cgi-bin/carddisp.pl?gene=DDX41
EPHX1	Epoxide Hydrolase 1	Protein Coding	47	GC01P225810	8.82	https://www.genecards.org/cgi-bin/carddisp.pl?gene=EPHX1
ITGAX	Integrin Subunit Alpha X	Protein Coding	44	GC16P031570	8.82	https://www.genecards.org/cgi-bin/carddisp.pl?gene=ITGAX
ENO2	Enolase 2	Protein Coding	47	GC12P006913	8.82	https://www.genecards.org/cgi-bin/carddisp.pl?gene=ENO2
GBA	Glucosylceramidase Beta	Protein Coding	47	GC01M155234	8.81	https://www.genecards.org/cgi-bin/carddisp.pl?gene=GBA
PTX3	Pentraxin 3	Protein Coding	41	GC03P157436	8.81	https://www.genecards.org/cgi-bin/carddisp.pl?gene=PTX3
HNRNPA1	Heterogeneous Nuclear Ribonucleoprotein A1	Protein Coding	45	GC12P054280	8.81	https://www.genecards.org/cgi-bin/carddisp.pl?gene=HNRNPA1
TANGO2	Transport And Golgi Organization 2 Homolog	Protein Coding	35	GC22P020017	8.79	https://www.genecards.org/cgi-bin/carddisp.pl?gene=TANGO2
MAN2A1	Mannosidase Alpha Class 2A Member 1	Protein Coding	42	GC05P109689	8.79	https://www.genecards.org/cgi-bin/carddisp.pl?gene=MAN2A1
BMP2	Bone Morphogenetic Protein 2	Protein Coding	47	GC20P006696	8.78	https://www.genecards.org/cgi-bin/carddisp.pl?gene=BMP2
PVT1	Pvt1 Oncogene	RNA Gene	25	GC08P127804	8.78	https://www.genecards.org/cgi-bin/carddisp.pl?gene=PVT1
MAS1L	MAS1 Proto-Oncogene Like, G Protein-Coupled Receptor	Protein Coding	35	GC06M029504	8.76	https://www.genecards.org/cgi-bin/carddisp.pl?gene=MAS1L
PF4	Platelet Factor 4	Protein Coding	41	GC04M073980	8.76	https://www.genecards.org/cgi-bin/carddisp.pl?gene=PF4
TAT	Tyrosine Aminotransferase	Protein Coding	44	GC16M071565	8.73	https://www.genecards.org/cgi-bin/carddisp.pl?gene=TAT
PCBD1	Pterin-4 Alpha-Carbinolamine Dehydratase 1	Protein Coding	45	GC10M070882	8.73	https://www.genecards.org/cgi-bin/carddisp.pl?gene=PCBD1
TNFRSF17	TNF Receptor Superfamily Member 17	Protein Coding	44	GC16P011965	8.72	https://www.genecards.org/cgi-bin/carddisp.pl?gene=TNFRSF17
SDHA	Succinate Dehydrogenase Complex Flavoprotein Subunit A	Protein Coding	46	GC05P000208	8.71	https://www.genecards.org/cgi-bin/carddisp.pl?gene=SDHA
MIR214	MicroRNA 214	RNA Gene	20	GC01M172234	8.7	https://www.genecards.org/cgi-bin/carddisp.pl?gene=MIR214
PCK2	Phosphoenolpyruvate Carboxykinase 2, Mitochondrial	Protein Coding	46	GC14P024094	8.7	https://www.genecards.org/cgi-bin/carddisp.pl?gene=PCK2
GALC	Galactosylceramidase	Protein Coding	43	GC14M087837	8.68	https://www.genecards.org/cgi-bin/carddisp.pl?gene=GALC
CD163	CD163 Molecule	Protein Coding	42	GC12M007471	8.68	https://www.genecards.org/cgi-bin/carddisp.pl?gene=CD163
TCF7L2	Transcription Factor 7 Like 2	Protein Coding	45	GC10P112950	8.68	https://www.genecards.org/cgi-bin/carddisp.pl?gene=TCF7L2
NKX2-5	NK2 Homeobox 5	Protein Coding	44	GC05M173232	8.68	https://www.genecards.org/cgi-bin/carddisp.pl?gene=NKX2-5
NUP43	Nucleoporin 43	Protein Coding	34	GC06M149724	8.67	https://www.genecards.org/cgi-bin/carddisp.pl?gene=NUP43
PNPLA2	Patatin Like Phospholipase Domain Containing 2	Protein Coding	44	GC11P000896	8.65	https://www.genecards.org/cgi-bin/carddisp.pl?gene=PNPLA2
NUP133	Nucleoporin 133	Protein Coding	40	GC01M229441	8.65	https://www.genecards.org/cgi-bin/carddisp.pl?gene=NUP133
SLAMF6	SLAM Family Member 6	Protein Coding	40	GC01M160454	8.64	https://www.genecards.org/cgi-bin/carddisp.pl?gene=SLAMF6
MIR320A	MicroRNA 320a	RNA Gene	20	GC08M022246	8.64	https://www.genecards.org/cgi-bin/carddisp.pl?gene=MIR320A
DNAJC19	DnaJ Heat Shock Protein Family (Hsp40) Member C19	Protein Coding	41	GC03M180983	8.63	https://www.genecards.org/cgi-bin/carddisp.pl?gene=DNAJC19
PI4KA	Phosphatidylinositol 4-Kinase Alpha	Protein Coding	48	GC22M020707	8.63	https://www.genecards.org/cgi-bin/carddisp.pl?gene=PI4KA
GATA3	GATA Binding Protein 3	Protein Coding	49	GC10P008045	8.62	https://www.genecards.org/cgi-bin/carddisp.pl?gene=GATA3
MIR130A	MicroRNA 130a	RNA Gene	20	GC11P057641	8.61	https://www.genecards.org/cgi-bin/carddisp.pl?gene=MIR130A
SRP54	Signal Recognition Particle 54	Protein Coding	43	GC14P034981	8.61	https://www.genecards.org/cgi-bin/carddisp.pl?gene=SRP54
NAGS	N-Acetylglutamate Synthase	Protein Coding	42	GC17P044004	8.6	https://www.genecards.org/cgi-bin/carddisp.pl?gene=NAGS
TAZ	Tafazzin	Protein Coding	44	GC0XP154411	8.6	https://www.genecards.org/cgi-bin/carddisp.pl?gene=TAZ
ITGB3	Integrin Subunit Beta 3	Protein Coding	49	GC17P047254	8.6	https://www.genecards.org/cgi-bin/carddisp.pl?gene=ITGB3
MRAP	Melanocortin 2 Receptor Accessory Protein	Protein Coding	37	GC21P032291	8.59	https://www.genecards.org/cgi-bin/carddisp.pl?gene=MRAP
IGFBP1	Insulin Like Growth Factor Binding Protein 1	Protein Coding	43	GC07P046552	8.59	https://www.genecards.org/cgi-bin/carddisp.pl?gene=IGFBP1
DGUOK	Deoxyguanosine Kinase	Protein Coding	44	GC02P073926	8.58	https://www.genecards.org/cgi-bin/carddisp.pl?gene=DGUOK
NEAT1	Nuclear Paraspeckle Assembly Transcript 1	RNA Gene	23	GC11P065794	8.57	https://www.genecards.org/cgi-bin/carddisp.pl?gene=NEAT1
TET2	Tet Methylcytosine Dioxygenase 2	Protein Coding	44	GC04P105145	8.56	https://www.genecards.org/cgi-bin/carddisp.pl?gene=TET2
CELIAC6	Celiac Disease, Susceptibility To, 6	Genetic Locus	2	GC04U900984	8.56	https://www.genecards.org/cgi-bin/carddisp.pl?gene=CELIAC6
TRIP11	Thyroid Hormone Receptor Interactor 11	Protein Coding	42	GC14M091965	8.55	https://www.genecards.org/cgi-bin/carddisp.pl?gene=TRIP11
ALPG	Alkaline Phosphatase, Germ Cell	Protein Coding	32	GC02P232407	8.55	https://www.genecards.org/cgi-bin/carddisp.pl?gene=ALPG
TOP1	DNA Topoisomerase I	Protein Coding	48	GC20P041028	8.55	https://www.genecards.org/cgi-bin/carddisp.pl?gene=TOP1
MIR9-1	MicroRNA 9-1	RNA Gene	20	GC01M156420	8.55	https://www.genecards.org/cgi-bin/carddisp.pl?gene=MIR9-1
CXCL2	C-X-C Motif Chemokine Ligand 2	Protein Coding	40	GC04M074097	8.54	https://www.genecards.org/cgi-bin/carddisp.pl?gene=CXCL2
IL37	Interleukin 37	Protein Coding	37	GC02P115304	8.54	https://www.genecards.org/cgi-bin/carddisp.pl?gene=IL37
IRAK4	Interleukin 1 Receptor Associated Kinase 4	Protein Coding	48	GC12P043758	8.53	https://www.genecards.org/cgi-bin/carddisp.pl?gene=IRAK4
DNMT3A	DNA Methyltransferase 3 Alpha	Protein Coding	51	GC02M025228	8.53	https://www.genecards.org/cgi-bin/carddisp.pl?gene=DNMT3A
PARP1	Poly(ADP-Ribose) Polymerase 1	Protein Coding	49	GC01M226360	8.53	https://www.genecards.org/cgi-bin/carddisp.pl?gene=PARP1
RNF31	Ring Finger Protein 31	Protein Coding	41	GC14P024146	8.51	https://www.genecards.org/cgi-bin/carddisp.pl?gene=RNF31
MIR192	MicroRNA 192	RNA Gene	21	GC11M064891	8.49	https://www.genecards.org/cgi-bin/carddisp.pl?gene=MIR192
MT-ND6	Mitochondrially Encoded NADH:Ubiquinone Oxidoreductase Core Subunit 6	Protein Coding	32	GCMTM014151	8.49	https://www.genecards.org/cgi-bin/carddisp.pl?gene=MT-ND6
BPI	Bactericidal Permeability Increasing Protein	Protein Coding	41	GC20P038304	8.49	https://www.genecards.org/cgi-bin/carddisp.pl?gene=BPI
ANKRD49	Ankyrin Repeat Domain 49	Protein Coding	36	GC11P094493	8.48	https://www.genecards.org/cgi-bin/carddisp.pl?gene=ANKRD49
BRCA2	BRCA2 DNA Repair Associated	Protein Coding	49	GC13P032315	8.47	https://www.genecards.org/cgi-bin/carddisp.pl?gene=BRCA2
GHR	Growth Hormone Receptor	Protein Coding	47	GC05P042429	8.47	https://www.genecards.org/cgi-bin/carddisp.pl?gene=GHR
MATK	Megakaryocyte-Associated Tyrosine Kinase	Protein Coding	45	GC19M003777	8.46	https://www.genecards.org/cgi-bin/carddisp.pl?gene=MATK
PLP1	Proteolipid Protein 1	Protein Coding	43	GC0XP103773	8.46	https://www.genecards.org/cgi-bin/carddisp.pl?gene=PLP1
SP1	Sp1 Transcription Factor	Protein Coding	44	GC12P053380	8.45	https://www.genecards.org/cgi-bin/carddisp.pl?gene=SP1
ITGB1	Integrin Subunit Beta 1	Protein Coding	50	GC10M032900	8.45	https://www.genecards.org/cgi-bin/carddisp.pl?gene=ITGB1
HPX	Hemopexin	Protein Coding	39	GC11M006435	8.44	https://www.genecards.org/cgi-bin/carddisp.pl?gene=HPX
DES	Desmin	Protein Coding	48	GC02P219418	8.43	https://www.genecards.org/cgi-bin/carddisp.pl?gene=DES
MIRLET7E	MicroRNA Let-7e	RNA Gene	20	GC19P051718	8.43	https://www.genecards.org/cgi-bin/carddisp.pl?gene=MIRLET7E
DST	Dystonin	Protein Coding	41	GC06M056457	8.43	https://www.genecards.org/cgi-bin/carddisp.pl?gene=DST
MOG	Myelin Oligodendrocyte Glycoprotein	Protein Coding	45	GC06P047247	8.42	https://www.genecards.org/cgi-bin/carddisp.pl?gene=MOG
NUP107	Nucleoporin 107	Protein Coding	43	GC12P068686	8.41	https://www.genecards.org/cgi-bin/carddisp.pl?gene=NUP107
MIR328	MicroRNA 328	RNA Gene	18	GC16M067203	8.41	https://www.genecards.org/cgi-bin/carddisp.pl?gene=MIR328
TYRP1	Tyrosinase Related Protein 1	Protein Coding	46	GC09P012683	8.41	https://www.genecards.org/cgi-bin/carddisp.pl?gene=TYRP1
AGER	Advanced Glycosylation End-Product Specific Receptor	Protein Coding	44	GC06M032180	8.4	https://www.genecards.org/cgi-bin/carddisp.pl?gene=AGER
ARFGAP1	ADP Ribosylation Factor GTPase Activating Protein 1	Protein Coding	42	GC20P063272	8.4	https://www.genecards.org/cgi-bin/carddisp.pl?gene=ARFGAP1
LMF1	Lipase Maturation Factor 1	Protein Coding	39	GC16M000853	8.4	https://www.genecards.org/cgi-bin/carddisp.pl?gene=LMF1
PDGFRB	Platelet Derived Growth Factor Receptor Beta	Protein Coding	55	GC05M150113	8.37	https://www.genecards.org/cgi-bin/carddisp.pl?gene=PDGFRB
MIR200C	MicroRNA 200c	RNA Gene	21	GC12P008229	8.36	https://www.genecards.org/cgi-bin/carddisp.pl?gene=MIR200C
C5	Complement C5	Protein Coding	46	GC09M120952	8.36	https://www.genecards.org/cgi-bin/carddisp.pl?gene=C5
GAA	Glucosidase Alpha, Acid	Protein Coding	47	GC17P080101	8.34	https://www.genecards.org/cgi-bin/carddisp.pl?gene=GAA
IL4R	Interleukin 4 Receptor	Protein Coding	47	GC16P027325	8.33	https://www.genecards.org/cgi-bin/carddisp.pl?gene=IL4R
SERPINB3	Serpin Family B Member 3	Protein Coding	42	GC18M063655	8.33	https://www.genecards.org/cgi-bin/carddisp.pl?gene=SERPINB3
ATF6	Activating Transcription Factor 6	Protein Coding	47	GC01P161766	8.33	https://www.genecards.org/cgi-bin/carddisp.pl?gene=ATF6
USP18	Ubiquitin Specific Peptidase 18	Protein Coding	40	GC22P018149	8.32	https://www.genecards.org/cgi-bin/carddisp.pl?gene=USP18
SHBG	Sex Hormone Binding Globulin	Protein Coding	40	GC17P007613	8.32	https://www.genecards.org/cgi-bin/carddisp.pl?gene=SHBG
VILL	Villin Like	Protein Coding	35	GC03P037989	8.31	https://www.genecards.org/cgi-bin/carddisp.pl?gene=VILL
LINC01554	Long Intergenic Non-Protein Coding RNA 1554	RNA Gene	21	GC05P095838	8.31	https://www.genecards.org/cgi-bin/carddisp.pl?gene=LINC01554
MT-TF	Mitochondrially Encoded TRNA-Phe (UUU/C)	RNA Gene	14	GCMTP000580	8.31	https://www.genecards.org/cgi-bin/carddisp.pl?gene=MT-TF
MT-TH	Mitochondrially Encoded TRNA-His (CAU/C)	RNA Gene	13	GCMTP012140	8.31	https://www.genecards.org/cgi-bin/carddisp.pl?gene=MT-TH
RAB27A	RAB27A, Member RAS Oncogene Family	Protein Coding	48	GC15M055202	8.29	https://www.genecards.org/cgi-bin/carddisp.pl?gene=RAB27A
MIR185	MicroRNA 185	RNA Gene	21	GC22P020034	8.29	https://www.genecards.org/cgi-bin/carddisp.pl?gene=MIR185
ARMC9	Armadillo Repeat Containing 9	Protein Coding	39	GC02P231198	8.28	https://www.genecards.org/cgi-bin/carddisp.pl?gene=ARMC9
HSPB1	Heat Shock Protein Family B (Small) Member 1	Protein Coding	51	GC07P076302	8.27	https://www.genecards.org/cgi-bin/carddisp.pl?gene=HSPB1
HMGCL	3-Hydroxy-3-Methylglutaryl-CoA Lyase	Protein Coding	46	GC01M023801	8.26	https://www.genecards.org/cgi-bin/carddisp.pl?gene=HMGCL
TBX19	T-Box Transcription Factor 19	Protein Coding	40	GC01P168280	8.24	https://www.genecards.org/cgi-bin/carddisp.pl?gene=TBX19
LGALS1	Galectin 1	Protein Coding	43	GC22P037675	8.23	https://www.genecards.org/cgi-bin/carddisp.pl?gene=LGALS1
SLPI	Secretory Leukocyte Peptidase Inhibitor	Protein Coding	39	GC20M045252	8.23	https://www.genecards.org/cgi-bin/carddisp.pl?gene=SLPI
SLC30A5	Solute Carrier Family 30 Member 5	Protein Coding	41	GC05P069093	8.22	https://www.genecards.org/cgi-bin/carddisp.pl?gene=SLC30A5
NT5C	5', 3'-Nucleotidase, Cytosolic	Protein Coding	41	GC17M075130	8.22	https://www.genecards.org/cgi-bin/carddisp.pl?gene=NT5C
ARFGAP3	ADP Ribosylation Factor GTPase Activating Protein 3	Protein Coding	40	GC22M042796	8.22	https://www.genecards.org/cgi-bin/carddisp.pl?gene=ARFGAP3
NUP85	Nucleoporin 85	Protein Coding	39	GC17P075205	8.22	https://www.genecards.org/cgi-bin/carddisp.pl?gene=NUP85
RAB3IL1	RAB3A Interacting Protein Like 1	Protein Coding	37	GC11M061897	8.22	https://www.genecards.org/cgi-bin/carddisp.pl?gene=RAB3IL1
ARFGAP2	ADP Ribosylation Factor GTPase Activating Protein 2	Protein Coding	36	GC11M061114	8.22	https://www.genecards.org/cgi-bin/carddisp.pl?gene=ARFGAP2
AHCTF1	AT-Hook Containing Transcription Factor 1	Protein Coding	36	GC01M246840	8.22	https://www.genecards.org/cgi-bin/carddisp.pl?gene=AHCTF1
GET1	Guided Entry Of Tail-Anchored Proteins Factor 1	Protein Coding	27	GC21P039377	8.22	https://www.genecards.org/cgi-bin/carddisp.pl?gene=GET1
APOC3	Apolipoprotein C3	Protein Coding	43	GC11P116829	8.21	https://www.genecards.org/cgi-bin/carddisp.pl?gene=APOC3
DOLK	Dolichol Kinase	Protein Coding	39	GC09M128945	8.21	https://www.genecards.org/cgi-bin/carddisp.pl?gene=DOLK
VIPR1	Vasoactive Intestinal Peptide Receptor 1	Protein Coding	45	GC03P042490	8.2	https://www.genecards.org/cgi-bin/carddisp.pl?gene=VIPR1
CD38	CD38 Molecule	Protein Coding	45	GC04P015779	8.19	https://www.genecards.org/cgi-bin/carddisp.pl?gene=CD38
ABCA1	ATP Binding Cassette Subfamily A Member 1	Protein Coding	48	GC09M104781	8.19	https://www.genecards.org/cgi-bin/carddisp.pl?gene=ABCA1
MIR10A	MicroRNA 10a	RNA Gene	21	GC17M048579	8.19	https://www.genecards.org/cgi-bin/carddisp.pl?gene=MIR10A
CAV3	Caveolin 3	Protein Coding	43	GC03P008733	8.19	https://www.genecards.org/cgi-bin/carddisp.pl?gene=CAV3
CXCL11	C-X-C Motif Chemokine Ligand 11	Protein Coding	40	GC04M076033	8.17	https://www.genecards.org/cgi-bin/carddisp.pl?gene=CXCL11
CX3CR1	C-X3-C Motif Chemokine Receptor 1	Protein Coding	44	GC03M039279	8.17	https://www.genecards.org/cgi-bin/carddisp.pl?gene=CX3CR1
SLC11A2	Solute Carrier Family 11 Member 2	Protein Coding	47	GC12M050952	8.16	https://www.genecards.org/cgi-bin/carddisp.pl?gene=SLC11A2
IL11	Interleukin 11	Protein Coding	41	GC19M055364	8.15	https://www.genecards.org/cgi-bin/carddisp.pl?gene=IL11
LIF	LIF Interleukin 6 Family Cytokine	Protein Coding	43	GC22M030240	8.14	https://www.genecards.org/cgi-bin/carddisp.pl?gene=LIF
SLC25A15	Solute Carrier Family 25 Member 15	Protein Coding	44	GC13P040789	8.11	https://www.genecards.org/cgi-bin/carddisp.pl?gene=SLC25A15
EIF2S1	Eukaryotic Translation Initiation Factor 2 Subunit Alpha	Protein Coding	44	GC14P067359	8.11	https://www.genecards.org/cgi-bin/carddisp.pl?gene=EIF2S1
TNFRSF11B	TNF Receptor Superfamily Member 11b	Protein Coding	47	GC08M118923	8.1	https://www.genecards.org/cgi-bin/carddisp.pl?gene=TNFRSF11B
SNRPA	Small Nuclear Ribonucleoprotein Polypeptide A	Protein Coding	40	GC19P040750	8.09	https://www.genecards.org/cgi-bin/carddisp.pl?gene=SNRPA
TNFSF11	TNF Superfamily Member 11	Protein Coding	47	GC13P042562	8.08	https://www.genecards.org/cgi-bin/carddisp.pl?gene=TNFSF11
SMAD7	SMAD Family Member 7	Protein Coding	43	GC18M048919	8.08	https://www.genecards.org/cgi-bin/carddisp.pl?gene=SMAD7
LECT2	Leukocyte Cell Derived Chemotaxin 2	Protein Coding	36	GC05M135922	8.08	https://www.genecards.org/cgi-bin/carddisp.pl?gene=LECT2
TAP1	Transporter 1, ATP Binding Cassette Subfamily B Member	Protein Coding	47	GC06M032865	8.06	https://www.genecards.org/cgi-bin/carddisp.pl?gene=TAP1
ABCC3	ATP Binding Cassette Subfamily C Member 3	Protein Coding	45	GC17P050634	8.06	https://www.genecards.org/cgi-bin/carddisp.pl?gene=ABCC3
GSTT1	Glutathione S-Transferase Theta 1	Protein Coding	32	GC22Mi00270	8.05	https://www.genecards.org/cgi-bin/carddisp.pl?gene=GSTT1
IL9	Interleukin 9	Protein Coding	43	GC05M135891	8.04	https://www.genecards.org/cgi-bin/carddisp.pl?gene=IL9
ERCC6	ERCC Excision Repair 6, Chromatin Remodeling Factor	Protein Coding	45	GC10M049454	8.03	https://www.genecards.org/cgi-bin/carddisp.pl?gene=ERCC6
CCL19	C-C Motif Chemokine Ligand 19	Protein Coding	41	GC09M034692	8.01	https://www.genecards.org/cgi-bin/carddisp.pl?gene=CCL19
ALDOA	Aldolase, Fructose-Bisphosphate A	Protein Coding	48	GC16P030064	8.01	https://www.genecards.org/cgi-bin/carddisp.pl?gene=ALDOA
GFER	Growth Factor, Augmenter Of Liver Regeneration	Protein Coding	45	GC16P001984	8.01	https://www.genecards.org/cgi-bin/carddisp.pl?gene=GFER
TIA1	TIA1 Cytotoxic Granule Associated RNA Binding Protein	Protein Coding	43	GC02M070209	8	https://www.genecards.org/cgi-bin/carddisp.pl?gene=TIA1
DIO2	Iodothyronine Deiodinase 2	Protein Coding	40	GC14M080197	7.99	https://www.genecards.org/cgi-bin/carddisp.pl?gene=DIO2
FABP1	Fatty Acid Binding Protein 1	Protein Coding	43	GC02M088122	7.99	https://www.genecards.org/cgi-bin/carddisp.pl?gene=FABP1
SLC19A2	Solute Carrier Family 19 Member 2	Protein Coding	46	GC01M169463	7.98	https://www.genecards.org/cgi-bin/carddisp.pl?gene=SLC19A2
COL1A1	Collagen Type I Alpha 1 Chain	Protein Coding	50	GC17M050183	7.98	https://www.genecards.org/cgi-bin/carddisp.pl?gene=COL1A1
TRAF3IP2	TRAF3 Interacting Protein 2	Protein Coding	43	GC06M111555	7.97	https://www.genecards.org/cgi-bin/carddisp.pl?gene=TRAF3IP2
PRKCB	Protein Kinase C Beta	Protein Coding	47	GC16P023892	7.97	https://www.genecards.org/cgi-bin/carddisp.pl?gene=PRKCB
RPL5	Ribosomal Protein L5	Protein Coding	47	GC01P092832	7.96	https://www.genecards.org/cgi-bin/carddisp.pl?gene=RPL5
BLNK	B Cell Linker	Protein Coding	47	GC10M096198	7.92	https://www.genecards.org/cgi-bin/carddisp.pl?gene=BLNK
MIR200A	MicroRNA 200a	RNA Gene	21	GC01P001463	7.92	https://www.genecards.org/cgi-bin/carddisp.pl?gene=MIR200A
CFHR2	Complement Factor H Related 2	Protein Coding	37	GC01P196943	7.92	https://www.genecards.org/cgi-bin/carddisp.pl?gene=CFHR2
PRDX5	Peroxiredoxin 5	Protein Coding	46	GC11P064317	7.91	https://www.genecards.org/cgi-bin/carddisp.pl?gene=PRDX5
NQO1	NAD(P)H Quinone Dehydrogenase 1	Protein Coding	49	GC16M069706	7.91	https://www.genecards.org/cgi-bin/carddisp.pl?gene=NQO1
KCNJ10	Potassium Inwardly Rectifying Channel Subfamily J Member 10	Protein Coding	44	GC01M159998	7.9	https://www.genecards.org/cgi-bin/carddisp.pl?gene=KCNJ10
PBC2	Biliary Cirrhosis, Primary, 2	Genetic Locus	2	GC06U901769	7.9	https://www.genecards.org/cgi-bin/carddisp.pl?gene=PBC2
PBC3	Biliary Cirrhosis, Primary, 3	Genetic Locus	2	GC01U902479	7.9	https://www.genecards.org/cgi-bin/carddisp.pl?gene=PBC3
PBC4	Biliary Cirrhosis, Primary, 4	Genetic Locus	2	GC07U903249	7.9	https://www.genecards.org/cgi-bin/carddisp.pl?gene=PBC4
PBC5	Biliary Cirrhosis, Primary, 5	Genetic Locus	2	GC17U901708	7.9	https://www.genecards.org/cgi-bin/carddisp.pl?gene=PBC5
MIR144	MicroRNA 144	RNA Gene	16	GC17M029965	7.89	https://www.genecards.org/cgi-bin/carddisp.pl?gene=MIR144
SMAD2	SMAD Family Member 2	Protein Coding	47	GC18M047809	7.89	https://www.genecards.org/cgi-bin/carddisp.pl?gene=SMAD2
KCNRG	Potassium Channel Regulator	Protein Coding	35	GC13P050015	7.89	https://www.genecards.org/cgi-bin/carddisp.pl?gene=KCNRG
HTR2A	5-Hydroxytryptamine Receptor 2A	Protein Coding	47	GC13M046831	7.89	https://www.genecards.org/cgi-bin/carddisp.pl?gene=HTR2A
SPARC	Secreted Protein Acidic And Cysteine Rich	Protein Coding	50	GC05M151639	7.89	https://www.genecards.org/cgi-bin/carddisp.pl?gene=SPARC
MME	Membrane Metalloendopeptidase	Protein Coding	50	GC03P155024	7.89	https://www.genecards.org/cgi-bin/carddisp.pl?gene=MME
VCP	Valosin Containing Protein	Protein Coding	48	GC09M035056	7.88	https://www.genecards.org/cgi-bin/carddisp.pl?gene=VCP
NPPA	Natriuretic Peptide A	Protein Coding	46	GC01M011846	7.88	https://www.genecards.org/cgi-bin/carddisp.pl?gene=NPPA
IGF2-AS	IGF2 Antisense RNA	RNA Gene	24	GC11P002140	7.88	https://www.genecards.org/cgi-bin/carddisp.pl?gene=IGF2-AS
SFTPD	Surfactant Protein D	Protein Coding	44	GC10M079937	7.86	https://www.genecards.org/cgi-bin/carddisp.pl?gene=SFTPD
NCF1	Neutrophil Cytosolic Factor 1	Protein Coding	48	GC07P074773	7.85	https://www.genecards.org/cgi-bin/carddisp.pl?gene=NCF1
TXNDC15	Thioredoxin Domain Containing 15	Protein Coding	37	GC05P134873	7.84	https://www.genecards.org/cgi-bin/carddisp.pl?gene=TXNDC15
PRKAG2	Protein Kinase AMP-Activated Non-Catalytic Subunit Gamma 2	Protein Coding	50	GC07M151556	7.82	https://www.genecards.org/cgi-bin/carddisp.pl?gene=PRKAG2
OAS1	2'-5'-Oligoadenylate Synthetase 1	Protein Coding	45	GC12P112906	7.82	https://www.genecards.org/cgi-bin/carddisp.pl?gene=OAS1
PNLIP	Pancreatic Lipase	Protein Coding	47	GC10P116545	7.81	https://www.genecards.org/cgi-bin/carddisp.pl?gene=PNLIP
CEACAM3	CEA Cell Adhesion Molecule 3	Protein Coding	40	GC19P041796	7.81	https://www.genecards.org/cgi-bin/carddisp.pl?gene=CEACAM3
C1QTNF6	C1q And TNF Related 6	Protein Coding	37	GC22M037180	7.8	https://www.genecards.org/cgi-bin/carddisp.pl?gene=C1QTNF6
SLC7A7	Solute Carrier Family 7 Member 7	Protein Coding	47	GC14M022773	7.79	https://www.genecards.org/cgi-bin/carddisp.pl?gene=SLC7A7
MLANA	Melan-A	Protein Coding	39	GC09P005846	7.79	https://www.genecards.org/cgi-bin/carddisp.pl?gene=MLANA
UMOD	Uromodulin	Protein Coding	41	GC16M020344	7.78	https://www.genecards.org/cgi-bin/carddisp.pl?gene=UMOD
RNASE3	Ribonuclease A Family Member 3	Protein Coding	40	GC14P020891	7.77	https://www.genecards.org/cgi-bin/carddisp.pl?gene=RNASE3
MIR130B	MicroRNA 130b	RNA Gene	17	GC22P024903	7.76	https://www.genecards.org/cgi-bin/carddisp.pl?gene=MIR130B
MDM2	MDM2 Proto-Oncogene	Protein Coding	52	GC12P068808	7.76	https://www.genecards.org/cgi-bin/carddisp.pl?gene=MDM2
GJB1	Gap Junction Protein Beta 1	Protein Coding	47	GC0XP071215	7.73	https://www.genecards.org/cgi-bin/carddisp.pl?gene=GJB1
ATRX	ATRX Chromatin Remodeler	Protein Coding	45	GC0XM077504	7.72	https://www.genecards.org/cgi-bin/carddisp.pl?gene=ATRX
STEAP4	STEAP4 Metalloreductase	Protein Coding	40	GC07M088288	7.72	https://www.genecards.org/cgi-bin/carddisp.pl?gene=STEAP4
KIT	KIT Proto-Oncogene, Receptor Tyrosine Kinase	Protein Coding	53	GC04P054657	7.71	https://www.genecards.org/cgi-bin/carddisp.pl?gene=KIT
CCR3	C-C Motif Chemokine Receptor 3	Protein Coding	47	GC03P046227	7.71	https://www.genecards.org/cgi-bin/carddisp.pl?gene=CCR3
XRCC4	X-Ray Repair Cross Complementing 4	Protein Coding	43	GC05P083077	7.7	https://www.genecards.org/cgi-bin/carddisp.pl?gene=XRCC4
HLA-E	Major Histocompatibility Complex, Class I, E	Protein Coding	41	GC06P047281	7.7	https://www.genecards.org/cgi-bin/carddisp.pl?gene=HLA-E
FOXA2	Forkhead Box A2	Protein Coding	45	GC20M022581	7.69	https://www.genecards.org/cgi-bin/carddisp.pl?gene=FOXA2
ALK	ALK Receptor Tyrosine Kinase	Protein Coding	51	GC02M029156	7.67	https://www.genecards.org/cgi-bin/carddisp.pl?gene=ALK
C1QA	Complement C1q A Chain	Protein Coding	45	GC01P022636	7.67	https://www.genecards.org/cgi-bin/carddisp.pl?gene=C1QA
PRODH	Proline Dehydrogenase 1	Protein Coding	45	GC22M018912	7.67	https://www.genecards.org/cgi-bin/carddisp.pl?gene=PRODH
EMD	Emerin	Protein Coding	45	GC0XP154379	7.67	https://www.genecards.org/cgi-bin/carddisp.pl?gene=EMD
TUSC3	Tumor Suppressor Candidate 3	Protein Coding	41	GC08P015417	7.67	https://www.genecards.org/cgi-bin/carddisp.pl?gene=TUSC3
GNE	Glucosamine (UDP-N-Acetyl)-2-Epimerase/N-Acetylmannosamine Kinase	Protein Coding	43	GC09M036214	7.66	https://www.genecards.org/cgi-bin/carddisp.pl?gene=GNE
ALOX5	Arachidonate 5-Lipoxygenase	Protein Coding	48	GC10P045374	7.66	https://www.genecards.org/cgi-bin/carddisp.pl?gene=ALOX5
F9	Coagulation Factor IX	Protein Coding	46	GC0XP139530	7.66	https://www.genecards.org/cgi-bin/carddisp.pl?gene=F9
CDKN1C	Cyclin Dependent Kinase Inhibitor 1C	Protein Coding	47	GC11M002887	7.65	https://www.genecards.org/cgi-bin/carddisp.pl?gene=CDKN1C
FCN2	Ficolin 2	Protein Coding	40	GC09P134864	7.65	https://www.genecards.org/cgi-bin/carddisp.pl?gene=FCN2
PRSS3	Serine Protease 3	Protein Coding	43	GC09P033750	7.64	https://www.genecards.org/cgi-bin/carddisp.pl?gene=PRSS3
FUT2	Fucosyltransferase 2	Protein Coding	44	GC19P048695	7.63	https://www.genecards.org/cgi-bin/carddisp.pl?gene=FUT2
PIGA	Phosphatidylinositol Glycan Anchor Biosynthesis Class A	Protein Coding	44	GC0XM015319	7.62	https://www.genecards.org/cgi-bin/carddisp.pl?gene=PIGA
AHSG	Alpha 2-HS Glycoprotein	Protein Coding	44	GC03P186612	7.61	https://www.genecards.org/cgi-bin/carddisp.pl?gene=AHSG
IFNG-AS1	IFNG Antisense RNA 1	RNA Gene	16	GC12P067989	7.61	https://www.genecards.org/cgi-bin/carddisp.pl?gene=IFNG-AS1
MIR24-1	MicroRNA 24-1	RNA Gene	18	GC09P095086	7.6	https://www.genecards.org/cgi-bin/carddisp.pl?gene=MIR24-1
SPINK1	Serine Peptidase Inhibitor Kazal Type 1	Protein Coding	43	GC05M147825	7.58	https://www.genecards.org/cgi-bin/carddisp.pl?gene=SPINK1
FLT3	Fms Related Receptor Tyrosine Kinase 3	Protein Coding	52	GC13M028003	7.58	https://www.genecards.org/cgi-bin/carddisp.pl?gene=FLT3
PRDM16	PR/SET Domain 16	Protein Coding	45	GC01P003068	7.58	https://www.genecards.org/cgi-bin/carddisp.pl?gene=PRDM16
AGT	Angiotensinogen	Protein Coding	49	GC01M230702	7.57	https://www.genecards.org/cgi-bin/carddisp.pl?gene=AGT
FGA	Fibrinogen Alpha Chain	Protein Coding	47	GC04M154583	7.57	https://www.genecards.org/cgi-bin/carddisp.pl?gene=FGA
NUP210	Nucleoporin 210	Protein Coding	39	GC03M015777	7.57	https://www.genecards.org/cgi-bin/carddisp.pl?gene=NUP210
AXIN1	Axin 1	Protein Coding	47	GC16M000287	7.57	https://www.genecards.org/cgi-bin/carddisp.pl?gene=AXIN1
SUOX	Sulfite Oxidase	Protein Coding	45	GC12P055997	7.55	https://www.genecards.org/cgi-bin/carddisp.pl?gene=SUOX
IFI16	Interferon Gamma Inducible Protein 16	Protein Coding	42	GC01P158969	7.54	https://www.genecards.org/cgi-bin/carddisp.pl?gene=IFI16
VCL	Vinculin	Protein Coding	47	GC10P073995	7.53	https://www.genecards.org/cgi-bin/carddisp.pl?gene=VCL
MYB	MYB Proto-Oncogene, Transcription Factor	Protein Coding	50	GC06P135180	7.52	https://www.genecards.org/cgi-bin/carddisp.pl?gene=MYB
PPIA	Peptidylprolyl Isomerase A	Protein Coding	47	GC07P044807	7.52	https://www.genecards.org/cgi-bin/carddisp.pl?gene=PPIA
APP	Amyloid Beta Precursor Protein	Protein Coding	51	GC21M025880	7.51	https://www.genecards.org/cgi-bin/carddisp.pl?gene=APP
SPINT2	Serine Peptidase Inhibitor, Kunitz Type 2	Protein Coding	43	GC19P038244	7.5	https://www.genecards.org/cgi-bin/carddisp.pl?gene=SPINT2
IRF4	Interferon Regulatory Factor 4	Protein Coding	43	GC06P000391	7.48	https://www.genecards.org/cgi-bin/carddisp.pl?gene=IRF4
SERPINF2	Serpin Family F Member 2	Protein Coding	44	GC17P001742	7.48	https://www.genecards.org/cgi-bin/carddisp.pl?gene=SERPINF2
AQP1	Aquaporin 1 (Colton Blood Group)	Protein Coding	45	GC07P030911	7.47	https://www.genecards.org/cgi-bin/carddisp.pl?gene=AQP1
MIR212	MicroRNA 212	RNA Gene	19	GC17M002050	7.45	https://www.genecards.org/cgi-bin/carddisp.pl?gene=MIR212
HCRT	Hypocretin Neuropeptide Precursor	Protein Coding	40	GC17M042185	7.45	https://www.genecards.org/cgi-bin/carddisp.pl?gene=HCRT
RET	Ret Proto-Oncogene	Protein Coding	53	GC10P043081	7.44	https://www.genecards.org/cgi-bin/carddisp.pl?gene=RET
TICAM1	Toll Like Receptor Adaptor Molecule 1	Protein Coding	44	GC19M004815	7.43	https://www.genecards.org/cgi-bin/carddisp.pl?gene=TICAM1
SLC4A2	Solute Carrier Family 4 Member 2	Protein Coding	43	GC07P151057	7.43	https://www.genecards.org/cgi-bin/carddisp.pl?gene=SLC4A2
LYN	LYN Proto-Oncogene, Src Family Tyrosine Kinase	Protein Coding	50	GC08P055879	7.43	https://www.genecards.org/cgi-bin/carddisp.pl?gene=LYN
NGLY1	N-Glycanase 1	Protein Coding	44	GC03M025718	7.42	https://www.genecards.org/cgi-bin/carddisp.pl?gene=NGLY1
UCA1	Urothelial Cancer Associated 1	RNA Gene	24	GC19P015828	7.41	https://www.genecards.org/cgi-bin/carddisp.pl?gene=UCA1
SLC25A4	Solute Carrier Family 25 Member 4	Protein Coding	48	GC04P185143	7.41	https://www.genecards.org/cgi-bin/carddisp.pl?gene=SLC25A4
PTMA	Prothymosin Alpha	Protein Coding	39	GC02P231707	7.41	https://www.genecards.org/cgi-bin/carddisp.pl?gene=PTMA
CELIAC2	Celiac Disease 2	Genetic Locus	3	GC05U900007	7.4	https://www.genecards.org/cgi-bin/carddisp.pl?gene=CELIAC2
IL18RAP	Interleukin 18 Receptor Accessory Protein	Protein Coding	39	GC02P102418	7.4	https://www.genecards.org/cgi-bin/carddisp.pl?gene=IL18RAP
TNFRSF12A	TNF Receptor Superfamily Member 12A	Protein Coding	44	GC16P003018	7.4	https://www.genecards.org/cgi-bin/carddisp.pl?gene=TNFRSF12A
MYH7	Myosin Heavy Chain 7	Protein Coding	47	GC14M023412	7.4	https://www.genecards.org/cgi-bin/carddisp.pl?gene=MYH7
CLU	Clusterin	Protein Coding	46	GC08M027596	7.4	https://www.genecards.org/cgi-bin/carddisp.pl?gene=CLU
APOA4	Apolipoprotein A4	Protein Coding	42	GC11M116820	7.39	https://www.genecards.org/cgi-bin/carddisp.pl?gene=APOA4
NHLRC1	NHL Repeat Containing E3 Ubiquitin Protein Ligase 1	Protein Coding	40	GC06M018065	7.37	https://www.genecards.org/cgi-bin/carddisp.pl?gene=NHLRC1
CCR9	C-C Motif Chemokine Receptor 9	Protein Coding	40	GC03P045903	7.37	https://www.genecards.org/cgi-bin/carddisp.pl?gene=CCR9
H2BC21	H2B Clustered Histone 21	Protein Coding	31	GC01M149950	7.37	https://www.genecards.org/cgi-bin/carddisp.pl?gene=H2BC21
IL6ST	Interleukin 6 Signal Transducer	Protein Coding	45	GC05M055935	7.37	https://www.genecards.org/cgi-bin/carddisp.pl?gene=IL6ST
CELIAC10	Celiac Disease, Susceptibility To, 10	Genetic Locus	2	GC03U901211	7.37	https://www.genecards.org/cgi-bin/carddisp.pl?gene=CELIAC10
CELIAC11	Celiac Disease, Susceptibility To, 11	Genetic Locus	2	GC03U901236	7.37	https://www.genecards.org/cgi-bin/carddisp.pl?gene=CELIAC11
CELIAC12	Celiac Disease, Susceptibility To, 12	Genetic Locus	2	GC06U901611	7.37	https://www.genecards.org/cgi-bin/carddisp.pl?gene=CELIAC12
CELIAC13	Celiac Disease, Susceptibility To, 13	Genetic Locus	2	GC12U901080	7.37	https://www.genecards.org/cgi-bin/carddisp.pl?gene=CELIAC13
CELIAC5	Celiac Disease, Susceptibility To, 5	Genetic Locus	2	GC15U900548	7.37	https://www.genecards.org/cgi-bin/carddisp.pl?gene=CELIAC5
CELIAC7	Celiac Disease, Susceptibility To, 7	Genetic Locus	2	GC01U902349	7.37	https://www.genecards.org/cgi-bin/carddisp.pl?gene=CELIAC7
CELIAC8	Celiac Disease, Susceptibility To, 8	Genetic Locus	2	GC02U901656	7.37	https://www.genecards.org/cgi-bin/carddisp.pl?gene=CELIAC8
CELIAC9	Celiac Disease, Susceptibility To, 9	Genetic Locus	2	GC03U901197	7.37	https://www.genecards.org/cgi-bin/carddisp.pl?gene=CELIAC9
AMBP	Alpha-1-Microglobulin/Bikunin Precursor	Protein Coding	41	GC09M114060	7.35	https://www.genecards.org/cgi-bin/carddisp.pl?gene=AMBP
PLCG1	Phospholipase C Gamma 1	Protein Coding	47	GC20P041136	7.35	https://www.genecards.org/cgi-bin/carddisp.pl?gene=PLCG1
GZMM	Granzyme M	Protein Coding	39	GC19P000544	7.34	https://www.genecards.org/cgi-bin/carddisp.pl?gene=GZMM
LPA	Lipoprotein(A)	Protein Coding	41	GC06M160531	7.33	https://www.genecards.org/cgi-bin/carddisp.pl?gene=LPA
MGAM	Maltase-Glucoamylase	Protein Coding	41	GC07P145052	7.33	https://www.genecards.org/cgi-bin/carddisp.pl?gene=MGAM
NR1H2	Nuclear Receptor Subfamily 1 Group H Member 2	Protein Coding	48	GC19P050329	7.32	https://www.genecards.org/cgi-bin/carddisp.pl?gene=NR1H2
RFX1	Regulatory Factor X1	Protein Coding	38	GC19M013961	7.29	https://www.genecards.org/cgi-bin/carddisp.pl?gene=RFX1
CD14	CD14 Molecule	Protein Coding	44	GC05M140631	7.29	https://www.genecards.org/cgi-bin/carddisp.pl?gene=CD14
STX16	Syntaxin 16	Protein Coding	42	GC20P058652	7.29	https://www.genecards.org/cgi-bin/carddisp.pl?gene=STX16
NAT2	N-Acetyltransferase 2	Protein Coding	43	GC08P018391	7.29	https://www.genecards.org/cgi-bin/carddisp.pl?gene=NAT2
ATP12A	ATPase H+/K+ Transporting Non-Gastric Alpha2 Subunit	Protein Coding	43	GC13P024680	7.28	https://www.genecards.org/cgi-bin/carddisp.pl?gene=ATP12A
STING1	Stimulator Of Interferon Response CGAMP Interactor 1	Protein Coding	34	GC05M139476	7.28	https://www.genecards.org/cgi-bin/carddisp.pl?gene=STING1
MIR486-1	MicroRNA 486-1	RNA Gene	16	GC08M041660	7.28	https://www.genecards.org/cgi-bin/carddisp.pl?gene=MIR486-1
CDKN1A	Cyclin Dependent Kinase Inhibitor 1A	Protein Coding	50	GC06P047460	7.28	https://www.genecards.org/cgi-bin/carddisp.pl?gene=CDKN1A
ACKR2	Atypical Chemokine Receptor 2	Protein Coding	37	GC03P042804	7.28	https://www.genecards.org/cgi-bin/carddisp.pl?gene=ACKR2
MCHR1	Melanin Concentrating Hormone Receptor 1	Protein Coding	40	GC22P040679	7.27	https://www.genecards.org/cgi-bin/carddisp.pl?gene=MCHR1
SI	Sucrase-Isomaltase	Protein Coding	43	GC03M164978	7.26	https://www.genecards.org/cgi-bin/carddisp.pl?gene=SI
CES1	Carboxylesterase 1	Protein Coding	46	GC16M055836	7.26	https://www.genecards.org/cgi-bin/carddisp.pl?gene=CES1
MSH5	MutS Homolog 5	Protein Coding	41	GC06P047322	7.26	https://www.genecards.org/cgi-bin/carddisp.pl?gene=MSH5
FYN	FYN Proto-Oncogene, Src Family Tyrosine Kinase	Protein Coding	48	GC06M111660	7.26	https://www.genecards.org/cgi-bin/carddisp.pl?gene=FYN
EZH2	Enhancer Of Zeste 2 Polycomb Repressive Complex 2 Subunit	Protein Coding	54	GC07M148807	7.24	https://www.genecards.org/cgi-bin/carddisp.pl?gene=EZH2
SCN5A	Sodium Voltage-Gated Channel Alpha Subunit 5	Protein Coding	50	GC03M038549	7.24	https://www.genecards.org/cgi-bin/carddisp.pl?gene=SCN5A
CSN1S1	Casein Alpha S1	Protein Coding	34	GC04P069932	7.23	https://www.genecards.org/cgi-bin/carddisp.pl?gene=CSN1S1
FGF19	Fibroblast Growth Factor 19	Protein Coding	44	GC11M069699	7.22	https://www.genecards.org/cgi-bin/carddisp.pl?gene=FGF19
ARVCF	ARVCF Delta Catenin Family Member	Protein Coding	38	GC22M019966	7.22	https://www.genecards.org/cgi-bin/carddisp.pl?gene=ARVCF
ACTC1	Actin Alpha Cardiac Muscle 1	Protein Coding	42	GC15M034788	7.21	https://www.genecards.org/cgi-bin/carddisp.pl?gene=ACTC1
TOR1A	Torsin Family 1 Member A	Protein Coding	44	GC09M129812	7.21	https://www.genecards.org/cgi-bin/carddisp.pl?gene=TOR1A
IRAK1	Interleukin 1 Receptor Associated Kinase 1	Protein Coding	50	GC0XM154010	7.21	https://www.genecards.org/cgi-bin/carddisp.pl?gene=IRAK1
MIR16-1	MicroRNA 16-1	RNA Gene	21	GC13M050048	7.21	https://www.genecards.org/cgi-bin/carddisp.pl?gene=MIR16-1
SLAMF7	SLAM Family Member 7	Protein Coding	41	GC01P160709	7.2	https://www.genecards.org/cgi-bin/carddisp.pl?gene=SLAMF7
MLXIPL	MLX Interacting Protein Like	Protein Coding	41	GC07M073593	7.19	https://www.genecards.org/cgi-bin/carddisp.pl?gene=MLXIPL
VAV1	Vav Guanine Nucleotide Exchange Factor 1	Protein Coding	47	GC19P006772	7.19	https://www.genecards.org/cgi-bin/carddisp.pl?gene=VAV1
STAT2	Signal Transducer And Activator Of Transcription 2	Protein Coding	47	GC12M056341	7.19	https://www.genecards.org/cgi-bin/carddisp.pl?gene=STAT2
CAPN3	Calpain 3	Protein Coding	47	GC15P042359	7.18	https://www.genecards.org/cgi-bin/carddisp.pl?gene=CAPN3
MIR196A1	MicroRNA 196a-1	RNA Gene	19	GC17M048632	7.16	https://www.genecards.org/cgi-bin/carddisp.pl?gene=MIR196A1
PRDM1	PR/SET Domain 1	Protein Coding	45	GC06P105993	7.16	https://www.genecards.org/cgi-bin/carddisp.pl?gene=PRDM1
MIRLET7G	MicroRNA Let-7g	RNA Gene	20	GC03M052268	7.16	https://www.genecards.org/cgi-bin/carddisp.pl?gene=MIRLET7G
NFKBIL1	NFKB Inhibitor Like 1	Protein Coding	37	GC06P047302	7.14	https://www.genecards.org/cgi-bin/carddisp.pl?gene=NFKBIL1
HLA-DRB5	Major Histocompatibility Complex, Class II, DR Beta 5	Protein Coding	40	GC06M032683	7.13	https://www.genecards.org/cgi-bin/carddisp.pl?gene=HLA-DRB5
S100A12	S100 Calcium Binding Protein A12	Protein Coding	39	GC01M153373	7.12	https://www.genecards.org/cgi-bin/carddisp.pl?gene=S100A12
MPZ	Myelin Protein Zero	Protein Coding	44	GC01M161304	7.11	https://www.genecards.org/cgi-bin/carddisp.pl?gene=MPZ
CTTN	Cortactin	Protein Coding	43	GC11P070398	7.11	https://www.genecards.org/cgi-bin/carddisp.pl?gene=CTTN
PLA2R1	Phospholipase A2 Receptor 1	Protein Coding	39	GC02M159932	7.11	https://www.genecards.org/cgi-bin/carddisp.pl?gene=PLA2R1
MIR424	MicroRNA 424	RNA Gene	17	GC0XM134627	7.11	https://www.genecards.org/cgi-bin/carddisp.pl?gene=MIR424
GPX3	Glutathione Peroxidase 3	Protein Coding	44	GC05P150997	7.1	https://www.genecards.org/cgi-bin/carddisp.pl?gene=GPX3
FCGR1A	Fc Fragment Of IgG Receptor Ia	Protein Coding	41	GC01P149754	7.1	https://www.genecards.org/cgi-bin/carddisp.pl?gene=FCGR1A
PKM	Pyruvate Kinase M1/2	Protein Coding	45	GC15M072199	7.1	https://www.genecards.org/cgi-bin/carddisp.pl?gene=PKM
PROCR	Protein C Receptor	Protein Coding	42	GC20P035182	7.09	https://www.genecards.org/cgi-bin/carddisp.pl?gene=PROCR
LEF1	Lymphoid Enhancer Binding Factor 1	Protein Coding	47	GC04M108047	7.08	https://www.genecards.org/cgi-bin/carddisp.pl?gene=LEF1
ITGA2B	Integrin Subunit Alpha 2b	Protein Coding	50	GC17M044388	7.06	https://www.genecards.org/cgi-bin/carddisp.pl?gene=ITGA2B
NGF	Nerve Growth Factor	Protein Coding	50	GC01M115285	7.04	https://www.genecards.org/cgi-bin/carddisp.pl?gene=NGF
C1QB	Complement C1q B Chain	Protein Coding	44	GC01P022652	7.04	https://www.genecards.org/cgi-bin/carddisp.pl?gene=C1QB
KLRC1	Killer Cell Lectin Like Receptor C1	Protein Coding	40	GC12M013870	7.04	https://www.genecards.org/cgi-bin/carddisp.pl?gene=KLRC1
POU5F1	POU Class 5 Homeobox 1	Protein Coding	47	GC06M031184	7.03	https://www.genecards.org/cgi-bin/carddisp.pl?gene=POU5F1
WT1	WT1 Transcription Factor	Protein Coding	49	GC11M032365	7.02	https://www.genecards.org/cgi-bin/carddisp.pl?gene=WT1
PML	PML Nuclear Body Scaffold	Protein Coding	45	GC15P073994	7.02	https://www.genecards.org/cgi-bin/carddisp.pl?gene=PML
AQP5	Aquaporin 5	Protein Coding	45	GC12P049961	7.01	https://www.genecards.org/cgi-bin/carddisp.pl?gene=AQP5
MIR338	MicroRNA 338	RNA Gene	17	GC17M081126	7	https://www.genecards.org/cgi-bin/carddisp.pl?gene=MIR338
CDR1	Cerebellar Degeneration Related Protein 1	Protein Coding	30	GC0XM140782	7	https://www.genecards.org/cgi-bin/carddisp.pl?gene=CDR1
CD209	CD209 Molecule	Protein Coding	43	GC19M007739	6.99	https://www.genecards.org/cgi-bin/carddisp.pl?gene=CD209
NCF4	Neutrophil Cytosolic Factor 4	Protein Coding	48	GC22P036860	6.99	https://www.genecards.org/cgi-bin/carddisp.pl?gene=NCF4
SERPINA6	Serpin Family A Member 6	Protein Coding	43	GC14M094341	6.99	https://www.genecards.org/cgi-bin/carddisp.pl?gene=SERPINA6
IGHV4-38-2	Immunoglobulin Heavy Variable 4-38-2	Protein Coding	8	GC14U901616	6.98	https://www.genecards.org/cgi-bin/carddisp.pl?gene=IGHV4-38-2
C4B_2	Complement Component 4B (Chido Blood Group), Copy 2	Protein Coding	16	GC06Po03283	6.98	https://www.genecards.org/cgi-bin/carddisp.pl?gene=C4B_2
IL32	Interleukin 32	Protein Coding	40	GC16P004242	6.97	https://www.genecards.org/cgi-bin/carddisp.pl?gene=IL32
KLRD1	Killer Cell Lectin Like Receptor D1	Protein Coding	41	GC12P010226	6.97	https://www.genecards.org/cgi-bin/carddisp.pl?gene=KLRD1
DMBT1	Deleted In Malignant Brain Tumors 1	Protein Coding	40	GC10P122560	6.97	https://www.genecards.org/cgi-bin/carddisp.pl?gene=DMBT1
ABCF1	ATP Binding Cassette Subfamily F Member 1	Protein Coding	39	GC06P030571	6.97	https://www.genecards.org/cgi-bin/carddisp.pl?gene=ABCF1
NSD1	Nuclear Receptor Binding SET Domain Protein 1	Protein Coding	43	GC05P177134	6.96	https://www.genecards.org/cgi-bin/carddisp.pl?gene=NSD1
SDCCAG8	SHH Signaling And Ciliogenesis Regulator SDCCAG8	Protein Coding	41	GC01P243255	6.95	https://www.genecards.org/cgi-bin/carddisp.pl?gene=SDCCAG8
PC	Pyruvate Carboxylase	Protein Coding	47	GC11M066848	6.95	https://www.genecards.org/cgi-bin/carddisp.pl?gene=PC
ATF4	Activating Transcription Factor 4	Protein Coding	46	GC22P039525	6.95	https://www.genecards.org/cgi-bin/carddisp.pl?gene=ATF4
ISG20	Interferon Stimulated Exonuclease Gene 20	Protein Coding	40	GC15P088635	6.94	https://www.genecards.org/cgi-bin/carddisp.pl?gene=ISG20
AREG	Amphiregulin	Protein Coding	43	GC04P074445	6.94	https://www.genecards.org/cgi-bin/carddisp.pl?gene=AREG
BAD	BCL2 Associated Agonist Of Cell Death	Protein Coding	46	GC11M064273	6.93	https://www.genecards.org/cgi-bin/carddisp.pl?gene=BAD
IGF2BP2	Insulin Like Growth Factor 2 MRNA Binding Protein 2	Protein Coding	44	GC03M185643	6.93	https://www.genecards.org/cgi-bin/carddisp.pl?gene=IGF2BP2
ICAM3	Intercellular Adhesion Molecule 3	Protein Coding	41	GC19M010335	6.93	https://www.genecards.org/cgi-bin/carddisp.pl?gene=ICAM3
MIR500A	MicroRNA 500a	RNA Gene	16	GC0XP050008	6.91	https://www.genecards.org/cgi-bin/carddisp.pl?gene=MIR500A
HLA-DOA	Major Histocompatibility Complex, Class II, DO Alpha	Protein Coding	40	GC06M033004	6.91	https://www.genecards.org/cgi-bin/carddisp.pl?gene=HLA-DOA
VTN	Vitronectin	Protein Coding	44	GC17M029955	6.91	https://www.genecards.org/cgi-bin/carddisp.pl?gene=VTN
U2AF1	U2 Small Nuclear RNA Auxiliary Factor 1	Protein Coding	41	GC21M043092	6.9	https://www.genecards.org/cgi-bin/carddisp.pl?gene=U2AF1
HPRT1	Hypoxanthine Phosphoribosyltransferase 1	Protein Coding	48	GC0XP134460	6.89	https://www.genecards.org/cgi-bin/carddisp.pl?gene=HPRT1
ITPA	Inosine Triphosphatase	Protein Coding	47	GC20P003189	6.89	https://www.genecards.org/cgi-bin/carddisp.pl?gene=ITPA
EPM2A	EPM2A Glucan Phosphatase, Laforin	Protein Coding	43	GC06M145382	6.89	https://www.genecards.org/cgi-bin/carddisp.pl?gene=EPM2A
F7	Coagulation Factor VII	Protein Coding	47	GC13P113105	6.89	https://www.genecards.org/cgi-bin/carddisp.pl?gene=F7
LCAT	Lecithin-Cholesterol Acyltransferase	Protein Coding	47	GC16M067939	6.88	https://www.genecards.org/cgi-bin/carddisp.pl?gene=LCAT
BDNF	Brain Derived Neurotrophic Factor	Protein Coding	47	GC11M027654	6.86	https://www.genecards.org/cgi-bin/carddisp.pl?gene=BDNF
NR0B1	Nuclear Receptor Subfamily 0 Group B Member 1	Protein Coding	46	GC0XM030304	6.86	https://www.genecards.org/cgi-bin/carddisp.pl?gene=NR0B1
PSMA7	Proteasome 20S Subunit Alpha 7	Protein Coding	44	GC20M062136	6.86	https://www.genecards.org/cgi-bin/carddisp.pl?gene=PSMA7
PHB	Prohibitin	Protein Coding	47	GC17M049404	6.86	https://www.genecards.org/cgi-bin/carddisp.pl?gene=PHB
APOC2	Apolipoprotein C2	Protein Coding	44	GC19P044945	6.85	https://www.genecards.org/cgi-bin/carddisp.pl?gene=APOC2
SNCA	Synuclein Alpha	Protein Coding	50	GC04M089724	6.82	https://www.genecards.org/cgi-bin/carddisp.pl?gene=SNCA
IGH	Immunoglobulin Heavy Locus	Protein Coding	15	GC14M109514	6.82	https://www.genecards.org/cgi-bin/carddisp.pl?gene=IGH
CXCR2	C-X-C Motif Chemokine Receptor 2	Protein Coding	48	GC02P218125	6.81	https://www.genecards.org/cgi-bin/carddisp.pl?gene=CXCR2
GPBAR1	G Protein-Coupled Bile Acid Receptor 1	Protein Coding	39	GC02P218259	6.81	https://www.genecards.org/cgi-bin/carddisp.pl?gene=GPBAR1
LAMP2	Lysosomal Associated Membrane Protein 2	Protein Coding	44	GC0XM120426	6.81	https://www.genecards.org/cgi-bin/carddisp.pl?gene=LAMP2
SDHD	Succinate Dehydrogenase Complex Subunit D	Protein Coding	44	GC11P112087	6.8	https://www.genecards.org/cgi-bin/carddisp.pl?gene=SDHD
GGTLC3	Gamma-Glutamyltransferase Light Chain Family Member 3	Protein Coding	20	GC22M018516	6.79	https://www.genecards.org/cgi-bin/carddisp.pl?gene=GGTLC3
GNMT	Glycine N-Methyltransferase	Protein Coding	45	GC06P042960	6.78	https://www.genecards.org/cgi-bin/carddisp.pl?gene=GNMT
REL	REL Proto-Oncogene, NF-KB Subunit	Protein Coding	46	GC02P060881	6.78	https://www.genecards.org/cgi-bin/carddisp.pl?gene=REL
SQSTM1	Sequestosome 1	Protein Coding	48	GC05P179806	6.78	https://www.genecards.org/cgi-bin/carddisp.pl?gene=SQSTM1
PCCA	Propionyl-CoA Carboxylase Subunit Alpha	Protein Coding	45	GC13P100089	6.77	https://www.genecards.org/cgi-bin/carddisp.pl?gene=PCCA
C1R	Complement C1r	Protein Coding	46	GC12M007135	6.77	https://www.genecards.org/cgi-bin/carddisp.pl?gene=C1R
TM6SF2	Transmembrane 6 Superfamily Member 2	Protein Coding	29	GC19M019264	6.76	https://www.genecards.org/cgi-bin/carddisp.pl?gene=TM6SF2
ZFAS1	ZNFX1 Antisense RNA 1	RNA Gene	18	GC20P049276	6.76	https://www.genecards.org/cgi-bin/carddisp.pl?gene=ZFAS1
DSP	Desmoplakin	Protein Coding	49	GC06P007541	6.75	https://www.genecards.org/cgi-bin/carddisp.pl?gene=DSP
KLF11	Kruppel Like Factor 11	Protein Coding	39	GC02P010044	6.75	https://www.genecards.org/cgi-bin/carddisp.pl?gene=KLF11
TIMP3	TIMP Metallopeptidase Inhibitor 3	Protein Coding	45	GC22P032800	6.75	https://www.genecards.org/cgi-bin/carddisp.pl?gene=TIMP3
UCP1	Uncoupling Protein 1	Protein Coding	44	GC04M140559	6.74	https://www.genecards.org/cgi-bin/carddisp.pl?gene=UCP1
FGF21	Fibroblast Growth Factor 21	Protein Coding	40	GC19P048766	6.74	https://www.genecards.org/cgi-bin/carddisp.pl?gene=FGF21
ASAH1	N-Acylsphingosine Amidohydrolase 1	Protein Coding	46	GC08M018055	6.74	https://www.genecards.org/cgi-bin/carddisp.pl?gene=ASAH1
ATP4A	ATPase H+/K+ Transporting Subunit Alpha	Protein Coding	41	GC19M042544	6.73	https://www.genecards.org/cgi-bin/carddisp.pl?gene=ATP4A
PGF	Placental Growth Factor	Protein Coding	43	GC14M074941	6.73	https://www.genecards.org/cgi-bin/carddisp.pl?gene=PGF
TAGAP	T Cell Activation RhoGTPase Activating Protein	Protein Coding	37	GC06M159034	6.72	https://www.genecards.org/cgi-bin/carddisp.pl?gene=TAGAP
MIR92A1	MicroRNA 92a-1	RNA Gene	19	GC13P091431	6.72	https://www.genecards.org/cgi-bin/carddisp.pl?gene=MIR92A1
MIRLET7B	MicroRNA Let-7b	RNA Gene	20	GC22P046119	6.72	https://www.genecards.org/cgi-bin/carddisp.pl?gene=MIRLET7B
GPR174	G Protein-Coupled Receptor 174	Protein Coding	36	GC0XP079170	6.72	https://www.genecards.org/cgi-bin/carddisp.pl?gene=GPR174
DCT	Dopachrome Tautomerase	Protein Coding	41	GC13M094436	6.72	https://www.genecards.org/cgi-bin/carddisp.pl?gene=DCT
HM13	Histocompatibility Minor 13	Protein Coding	38	GC20P031514	6.72	https://www.genecards.org/cgi-bin/carddisp.pl?gene=HM13
CD70	CD70 Molecule	Protein Coding	43	GC19M006583	6.72	https://www.genecards.org/cgi-bin/carddisp.pl?gene=CD70
TUG1	Taurine Up-Regulated 1	RNA Gene	22	GC22P030969	6.71	https://www.genecards.org/cgi-bin/carddisp.pl?gene=TUG1
LEPQTL1	Leptin, Serum Levels Of	Genetic Locus	3	GC02U903086	6.7	https://www.genecards.org/cgi-bin/carddisp.pl?gene=LEPQTL1
GGT2	Gamma-Glutamyltransferase 2	Protein Coding	31	GC22M021207	6.69	https://www.genecards.org/cgi-bin/carddisp.pl?gene=GGT2
MIR148B	MicroRNA 148b	RNA Gene	20	GC12P054337	6.69	https://www.genecards.org/cgi-bin/carddisp.pl?gene=MIR148B
PTHLH	Parathyroid Hormone Like Hormone	Protein Coding	45	GC12M027959	6.69	https://www.genecards.org/cgi-bin/carddisp.pl?gene=PTHLH
CYP26A1	Cytochrome P450 Family 26 Subfamily A Member 1	Protein Coding	44	GC10P093073	6.68	https://www.genecards.org/cgi-bin/carddisp.pl?gene=CYP26A1
AIM2	Absent In Melanoma 2	Protein Coding	41	GC01M159062	6.68	https://www.genecards.org/cgi-bin/carddisp.pl?gene=AIM2
C1QC	Complement C1q C Chain	Protein Coding	44	GC01P022643	6.68	https://www.genecards.org/cgi-bin/carddisp.pl?gene=C1QC
MYO9A	Myosin IXA	Protein Coding	39	GC15M071822	6.67	https://www.genecards.org/cgi-bin/carddisp.pl?gene=MYO9A
RHOA	Ras Homolog Family Member A	Protein Coding	46	GC03M049359	6.67	https://www.genecards.org/cgi-bin/carddisp.pl?gene=RHOA
FKRP	Fukutin Related Protein	Protein Coding	40	GC19P046746	6.66	https://www.genecards.org/cgi-bin/carddisp.pl?gene=FKRP
PYY	Peptide YY	Protein Coding	42	GC17M043952	6.64	https://www.genecards.org/cgi-bin/carddisp.pl?gene=PYY
MIR186	MicroRNA 186	RNA Gene	18	GC01M071067	6.64	https://www.genecards.org/cgi-bin/carddisp.pl?gene=MIR186
MT-ND2	Mitochondrially Encoded NADH:Ubiquinone Oxidoreductase Core Subunit 2	Protein Coding	32	GCMTP004472	6.63	https://www.genecards.org/cgi-bin/carddisp.pl?gene=MT-ND2
OGDH	Oxoglutarate Dehydrogenase	Protein Coding	45	GC07P044606	6.62	https://www.genecards.org/cgi-bin/carddisp.pl?gene=OGDH
NLRP5	NLR Family Pyrin Domain Containing 5	Protein Coding	37	GC19P056000	6.61	https://www.genecards.org/cgi-bin/carddisp.pl?gene=NLRP5
MIR491	MicroRNA 491	RNA Gene	18	GC09P020716	6.61	https://www.genecards.org/cgi-bin/carddisp.pl?gene=MIR491
ACHE	Acetylcholinesterase (Cartwright Blood Group)	Protein Coding	45	GC07M100889	6.61	https://www.genecards.org/cgi-bin/carddisp.pl?gene=ACHE
CD83	CD83 Molecule	Protein Coding	39	GC06P014117	6.61	https://www.genecards.org/cgi-bin/carddisp.pl?gene=CD83
ERN1	Endoplasmic Reticulum To Nucleus Signaling 1	Protein Coding	45	GC17M064039	6.6	https://www.genecards.org/cgi-bin/carddisp.pl?gene=ERN1
MADCAM1	Mucosal Vascular Addressin Cell Adhesion Molecule 1	Protein Coding	37	GC19P000499	6.6	https://www.genecards.org/cgi-bin/carddisp.pl?gene=MADCAM1
MIRLET7D	MicroRNA Let-7d	RNA Gene	21	GC09P094178	6.6	https://www.genecards.org/cgi-bin/carddisp.pl?gene=MIRLET7D
ASL	Argininosuccinate Lyase	Protein Coding	45	GC07P066075	6.6	https://www.genecards.org/cgi-bin/carddisp.pl?gene=ASL
ADIPOR2	Adiponectin Receptor 2	Protein Coding	43	GC12P001670	6.58	https://www.genecards.org/cgi-bin/carddisp.pl?gene=ADIPOR2
KDM4C	Lysine Demethylase 4C	Protein Coding	40	GC09P006720	6.56	https://www.genecards.org/cgi-bin/carddisp.pl?gene=KDM4C
CYP2A6	Cytochrome P450 Family 2 Subfamily A Member 6	Protein Coding	47	GC19M040843	6.56	https://www.genecards.org/cgi-bin/carddisp.pl?gene=CYP2A6
IL12RB2	Interleukin 12 Receptor Subunit Beta 2	Protein Coding	43	GC01P067307	6.55	https://www.genecards.org/cgi-bin/carddisp.pl?gene=IL12RB2
COMP	Cartilage Oligomeric Matrix Protein	Protein Coding	47	GC19M018783	6.55	https://www.genecards.org/cgi-bin/carddisp.pl?gene=COMP
SLAMF1	Signaling Lymphocytic Activation Molecule Family Member 1	Protein Coding	40	GC01M160608	6.55	https://www.genecards.org/cgi-bin/carddisp.pl?gene=SLAMF1
PDGFRA	Platelet Derived Growth Factor Receptor Alpha	Protein Coding	55	GC04P054229	6.54	https://www.genecards.org/cgi-bin/carddisp.pl?gene=PDGFRA
SAA1	Serum Amyloid A1	Protein Coding	42	GC11P018267	6.54	https://www.genecards.org/cgi-bin/carddisp.pl?gene=SAA1
GCH1	GTP Cyclohydrolase 1	Protein Coding	47	GC14M054842	6.53	https://www.genecards.org/cgi-bin/carddisp.pl?gene=GCH1
GRIN2A	Glutamate Ionotropic Receptor NMDA Type Subunit 2A	Protein Coding	51	GC16M009753	6.52	https://www.genecards.org/cgi-bin/carddisp.pl?gene=GRIN2A
QDPR	Quinoid Dihydropteridine Reductase	Protein Coding	48	GC04M017460	6.51	https://www.genecards.org/cgi-bin/carddisp.pl?gene=QDPR
AKR1B1	Aldo-Keto Reductase Family 1 Member B	Protein Coding	47	GC07M134442	6.5	https://www.genecards.org/cgi-bin/carddisp.pl?gene=AKR1B1
MFN2	Mitofusin 2	Protein Coding	48	GC01P011980	6.49	https://www.genecards.org/cgi-bin/carddisp.pl?gene=MFN2
AIP	Aryl Hydrocarbon Receptor Interacting Protein	Protein Coding	44	GC11P067468	6.48	https://www.genecards.org/cgi-bin/carddisp.pl?gene=AIP
ACTA1	Actin Alpha 1, Skeletal Muscle	Protein Coding	47	GC01M229431	6.48	https://www.genecards.org/cgi-bin/carddisp.pl?gene=ACTA1
SYP	Synaptophysin	Protein Coding	43	GC0XM049187	6.48	https://www.genecards.org/cgi-bin/carddisp.pl?gene=SYP
HLA-DMB	Major Histocompatibility Complex, Class II, DM Beta	Protein Coding	41	GC06M032934	6.46	https://www.genecards.org/cgi-bin/carddisp.pl?gene=HLA-DMB
CPD	Carboxypeptidase D	Protein Coding	41	GC17P030378	6.45	https://www.genecards.org/cgi-bin/carddisp.pl?gene=CPD
CHI3L1	Chitinase 3 Like 1	Protein Coding	43	GC01M203148	6.45	https://www.genecards.org/cgi-bin/carddisp.pl?gene=CHI3L1
IRS2	Insulin Receptor Substrate 2	Protein Coding	44	GC13M109752	6.44	https://www.genecards.org/cgi-bin/carddisp.pl?gene=IRS2
LBP	Lipopolysaccharide Binding Protein	Protein Coding	44	GC20P038346	6.44	https://www.genecards.org/cgi-bin/carddisp.pl?gene=LBP
MIR149	MicroRNA 149	RNA Gene	21	GC02P240456	6.44	https://www.genecards.org/cgi-bin/carddisp.pl?gene=MIR149
CYP8B1	Cytochrome P450 Family 8 Subfamily B Member 1	Protein Coding	40	GC03M042856	6.44	https://www.genecards.org/cgi-bin/carddisp.pl?gene=CYP8B1
MIR29B1	MicroRNA 29b-1	RNA Gene	21	GC07M130877	6.43	https://www.genecards.org/cgi-bin/carddisp.pl?gene=MIR29B1
IL33	Interleukin 33	Protein Coding	40	GC09P006206	6.43	https://www.genecards.org/cgi-bin/carddisp.pl?gene=IL33
MIR125B1	MicroRNA 125b-1	RNA Gene	21	GC11M122100	6.42	https://www.genecards.org/cgi-bin/carddisp.pl?gene=MIR125B1
SMARCA4	SWI/SNF Related, Matrix Associated, Actin Dependent Regulator Of Chromatin, Subfamily A, Member 4	Protein Coding	50	GC19P010932	6.42	https://www.genecards.org/cgi-bin/carddisp.pl?gene=SMARCA4
MIR29C	MicroRNA 29c	RNA Gene	18	GC01M207802	6.41	https://www.genecards.org/cgi-bin/carddisp.pl?gene=MIR29C
LMNB1	Lamin B1	Protein Coding	47	GC05P126776	6.41	https://www.genecards.org/cgi-bin/carddisp.pl?gene=LMNB1
MIR183	MicroRNA 183	RNA Gene	18	GC07M129789	6.4	https://www.genecards.org/cgi-bin/carddisp.pl?gene=MIR183
EIF2AK1	Eukaryotic Translation Initiation Factor 2 Alpha Kinase 1	Protein Coding	42	GC07M006022	6.4	https://www.genecards.org/cgi-bin/carddisp.pl?gene=EIF2AK1
PDP1	Pyruvate Dehyrogenase Phosphatase Catalytic Subunit 1	Protein Coding	45	GC08P093857	6.4	https://www.genecards.org/cgi-bin/carddisp.pl?gene=PDP1
DNAH8	Dynein Axonemal Heavy Chain 8	Protein Coding	37	GC06P047481	6.4	https://www.genecards.org/cgi-bin/carddisp.pl?gene=DNAH8
MIR139	MicroRNA 139	RNA Gene	19	GC11M072615	6.38	https://www.genecards.org/cgi-bin/carddisp.pl?gene=MIR139
LY9	Lymphocyte Antigen 9	Protein Coding	39	GC01P160796	6.37	https://www.genecards.org/cgi-bin/carddisp.pl?gene=LY9
UFD1	Ubiquitin Recognition Factor In ER Associated Degradation 1	Protein Coding	35	GC22M019450	6.37	https://www.genecards.org/cgi-bin/carddisp.pl?gene=UFD1
SUN2	Sad1 And UNC84 Domain Containing 2	Protein Coding	37	GC22M045390	6.35	https://www.genecards.org/cgi-bin/carddisp.pl?gene=SUN2
LAMC2	Laminin Subunit Gamma 2	Protein Coding	45	GC01P183155	6.35	https://www.genecards.org/cgi-bin/carddisp.pl?gene=LAMC2
GOT2	Glutamic-Oxaloacetic Transaminase 2	Protein Coding	45	GC16M058707	6.34	https://www.genecards.org/cgi-bin/carddisp.pl?gene=GOT2
TRPV1	Transient Receptor Potential Cation Channel Subfamily V Member 1	Protein Coding	46	GC17M003565	6.34	https://www.genecards.org/cgi-bin/carddisp.pl?gene=TRPV1
GATA6	GATA Binding Protein 6	Protein Coding	47	GC18P022169	6.33	https://www.genecards.org/cgi-bin/carddisp.pl?gene=GATA6
KAT5	Lysine Acetyltransferase 5	Protein Coding	46	GC11P065711	6.33	https://www.genecards.org/cgi-bin/carddisp.pl?gene=KAT5
PTPN1	Protein Tyrosine Phosphatase Non-Receptor Type 1	Protein Coding	51	GC20P050510	6.33	https://www.genecards.org/cgi-bin/carddisp.pl?gene=PTPN1
SIGLEC1	Sialic Acid Binding Ig Like Lectin 1	Protein Coding	40	GC20M003686	6.33	https://www.genecards.org/cgi-bin/carddisp.pl?gene=SIGLEC1
SERPINB1	Serpin Family B Member 1	Protein Coding	40	GC06M002833	6.33	https://www.genecards.org/cgi-bin/carddisp.pl?gene=SERPINB1
PODXL	Podocalyxin Like	Protein Coding	41	GC07M131500	6.32	https://www.genecards.org/cgi-bin/carddisp.pl?gene=PODXL
XRCC5	X-Ray Repair Cross Complementing 5	Protein Coding	44	GC02P216107	6.32	https://www.genecards.org/cgi-bin/carddisp.pl?gene=XRCC5
ADIPOR1	Adiponectin Receptor 1	Protein Coding	44	GC01M202940	6.32	https://www.genecards.org/cgi-bin/carddisp.pl?gene=ADIPOR1
RAP1A	RAP1A, Member Of RAS Oncogene Family	Protein Coding	47	GC01P111542	6.31	https://www.genecards.org/cgi-bin/carddisp.pl?gene=RAP1A
MLN	Motilin	Protein Coding	35	GC06M033794	6.31	https://www.genecards.org/cgi-bin/carddisp.pl?gene=MLN
PNPLA6	Patatin Like Phospholipase Domain Containing 6	Protein Coding	44	GC19P007534	6.3	https://www.genecards.org/cgi-bin/carddisp.pl?gene=PNPLA6
MIR219A1	MicroRNA 219a-1	RNA Gene	19	GC06P033207	6.3	https://www.genecards.org/cgi-bin/carddisp.pl?gene=MIR219A1
PCNA	Proliferating Cell Nuclear Antigen	Protein Coding	51	GC20M005114	6.29	https://www.genecards.org/cgi-bin/carddisp.pl?gene=PCNA
HLA-DRB4	Major Histocompatibility Complex, Class II, DR Beta 4	Protein Coding	30	GC06Mo03851	6.29	https://www.genecards.org/cgi-bin/carddisp.pl?gene=HLA-DRB4
CYP27A1	Cytochrome P450 Family 27 Subfamily A Member 1	Protein Coding	47	GC02P218781	6.28	https://www.genecards.org/cgi-bin/carddisp.pl?gene=CYP27A1
ACIN1	Apoptotic Chromatin Condensation Inducer 1	Protein Coding	39	GC14M023058	6.28	https://www.genecards.org/cgi-bin/carddisp.pl?gene=ACIN1
RELA	RELA Proto-Oncogene, NF-KB Subunit	Protein Coding	50	GC11M065653	6.28	https://www.genecards.org/cgi-bin/carddisp.pl?gene=RELA
CFB	Complement Factor B	Protein Coding	45	GC06P031945	6.27	https://www.genecards.org/cgi-bin/carddisp.pl?gene=CFB
C5AR1	Complement C5a Receptor 1	Protein Coding	43	GC19P047290	6.27	https://www.genecards.org/cgi-bin/carddisp.pl?gene=C5AR1
HK2	Hexokinase 2	Protein Coding	47	GC02P074833	6.26	https://www.genecards.org/cgi-bin/carddisp.pl?gene=HK2
MIR146B	MicroRNA 146b	RNA Gene	19	GC10P102436	6.26	https://www.genecards.org/cgi-bin/carddisp.pl?gene=MIR146B
SDC1	Syndecan 1	Protein Coding	43	GC02M020200	6.25	https://www.genecards.org/cgi-bin/carddisp.pl?gene=SDC1
MIR124-1	MicroRNA 124-1	RNA Gene	21	GC08M009903	6.25	https://www.genecards.org/cgi-bin/carddisp.pl?gene=MIR124-1
BBS12	Bardet-Biedl Syndrome 12	Protein Coding	35	GC04P122702	6.25	https://www.genecards.org/cgi-bin/carddisp.pl?gene=BBS12
TCF7	Transcription Factor 7	Protein Coding	44	GC05P134114	6.24	https://www.genecards.org/cgi-bin/carddisp.pl?gene=TCF7
SHH	Sonic Hedgehog Signaling Molecule	Protein Coding	50	GC07M155799	6.24	https://www.genecards.org/cgi-bin/carddisp.pl?gene=SHH
HNRNPK	Heterogeneous Nuclear Ribonucleoprotein K	Protein Coding	45	GC09M084056	6.24	https://www.genecards.org/cgi-bin/carddisp.pl?gene=HNRNPK
CDH2	Cadherin 2	Protein Coding	50	GC18M027950	6.23	https://www.genecards.org/cgi-bin/carddisp.pl?gene=CDH2
ATXN2	Ataxin 2	Protein Coding	42	GC12M111443	6.21	https://www.genecards.org/cgi-bin/carddisp.pl?gene=ATXN2
SNRPB	Small Nuclear Ribonucleoprotein Polypeptides B And B1	Protein Coding	44	GC20M002461	6.21	https://www.genecards.org/cgi-bin/carddisp.pl?gene=SNRPB
NCR3	Natural Cytotoxicity Triggering Receptor 3	Protein Coding	39	GC06M031588	6.2	https://www.genecards.org/cgi-bin/carddisp.pl?gene=NCR3
SLC2A4	Solute Carrier Family 2 Member 4	Protein Coding	45	GC17P007295	6.2	https://www.genecards.org/cgi-bin/carddisp.pl?gene=SLC2A4
SLC1A2	Solute Carrier Family 1 Member 2	Protein Coding	48	GC11M035272	6.2	https://www.genecards.org/cgi-bin/carddisp.pl?gene=SLC1A2
BST2	Bone Marrow Stromal Cell Antigen 2	Protein Coding	39	GC19M017403	6.2	https://www.genecards.org/cgi-bin/carddisp.pl?gene=BST2
CDK4	Cyclin Dependent Kinase 4	Protein Coding	54	GC12M057743	6.19	https://www.genecards.org/cgi-bin/carddisp.pl?gene=CDK4
WNT1	Wnt Family Member 1	Protein Coding	46	GC12P049053	6.19	https://www.genecards.org/cgi-bin/carddisp.pl?gene=WNT1
RHO	Rhodopsin	Protein Coding	47	GC03P130619	6.17	https://www.genecards.org/cgi-bin/carddisp.pl?gene=RHO
COL2A1	Collagen Type II Alpha 1 Chain	Protein Coding	48	GC12M047972	6.17	https://www.genecards.org/cgi-bin/carddisp.pl?gene=COL2A1
FOXM1	Forkhead Box M1	Protein Coding	44	GC12M002857	6.17	https://www.genecards.org/cgi-bin/carddisp.pl?gene=FOXM1
ADARB1	Adenosine Deaminase RNA Specific B1	Protein Coding	43	GC21P045073	6.16	https://www.genecards.org/cgi-bin/carddisp.pl?gene=ADARB1
MMP8	Matrix Metallopeptidase 8	Protein Coding	47	GC11M102617	6.16	https://www.genecards.org/cgi-bin/carddisp.pl?gene=MMP8
DDX39B	DExD-Box Helicase 39B	Protein Coding	39	GC06M031530	6.15	https://www.genecards.org/cgi-bin/carddisp.pl?gene=DDX39B
GHRH	Growth Hormone Releasing Hormone	Protein Coding	40	GC20M037251	6.14	https://www.genecards.org/cgi-bin/carddisp.pl?gene=GHRH
UCHL1	Ubiquitin C-Terminal Hydrolase L1	Protein Coding	51	GC04P041256	6.14	https://www.genecards.org/cgi-bin/carddisp.pl?gene=UCHL1
CERT1	Ceramide Transporter 1	Protein Coding	33	GC05M075356	6.14	https://www.genecards.org/cgi-bin/carddisp.pl?gene=CERT1
CHKA	Choline Kinase Alpha	Protein Coding	41	GC11M068052	6.12	https://www.genecards.org/cgi-bin/carddisp.pl?gene=CHKA
XDH	Xanthine Dehydrogenase	Protein Coding	47	GC02M031294	6.12	https://www.genecards.org/cgi-bin/carddisp.pl?gene=XDH
PTGS1	Prostaglandin-Endoperoxide Synthase 1	Protein Coding	46	GC09P122370	6.12	https://www.genecards.org/cgi-bin/carddisp.pl?gene=PTGS1
CBLIF	Cobalamin Binding Intrinsic Factor	Protein Coding	34	GC11M059829	6.11	https://www.genecards.org/cgi-bin/carddisp.pl?gene=CBLIF
LHX1	LIM Homeobox 1	Protein Coding	42	GC17P036937	6.1	https://www.genecards.org/cgi-bin/carddisp.pl?gene=LHX1
FCER2	Fc Fragment Of IgE Receptor II	Protein Coding	45	GC19M007689	6.1	https://www.genecards.org/cgi-bin/carddisp.pl?gene=FCER2
GDF15	Growth Differentiation Factor 15	Protein Coding	41	GC19P023329	6.1	https://www.genecards.org/cgi-bin/carddisp.pl?gene=GDF15
IL36A	Interleukin 36 Alpha	Protein Coding	37	GC02P113005	6.09	https://www.genecards.org/cgi-bin/carddisp.pl?gene=IL36A
H4-16	H4 Histone 16	Protein Coding	33	GC12M014768	6.09	https://www.genecards.org/cgi-bin/carddisp.pl?gene=H4-16
VIM	Vimentin	Protein Coding	50	GC10P017227	6.07	https://www.genecards.org/cgi-bin/carddisp.pl?gene=VIM
INF2	Inverted Formin 2	Protein Coding	40	GC14P104788	6.07	https://www.genecards.org/cgi-bin/carddisp.pl?gene=INF2
SLC51A	Solute Carrier Family 51 Subunit Alpha	Protein Coding	37	GC03P196211	6.06	https://www.genecards.org/cgi-bin/carddisp.pl?gene=SLC51A
ECI2	Enoyl-CoA Delta Isomerase 2	Protein Coding	40	GC06M004115	6.06	https://www.genecards.org/cgi-bin/carddisp.pl?gene=ECI2
LMBRD1	LMBR1 Domain Containing 1	Protein Coding	39	GC06M069675	6.06	https://www.genecards.org/cgi-bin/carddisp.pl?gene=LMBRD1
ITGA5	Integrin Subunit Alpha 5	Protein Coding	48	GC12M054396	6.05	https://www.genecards.org/cgi-bin/carddisp.pl?gene=ITGA5
ANKRD55	Ankyrin Repeat Domain 55	Protein Coding	33	GC05M056099	6.05	https://www.genecards.org/cgi-bin/carddisp.pl?gene=ANKRD55
PRKAR1A	Protein Kinase CAMP-Dependent Type I Regulatory Subunit Alpha	Protein Coding	51	GC17P068414	6.03	https://www.genecards.org/cgi-bin/carddisp.pl?gene=PRKAR1A
ESR2	Estrogen Receptor 2	Protein Coding	49	GC14M064084	6.03	https://www.genecards.org/cgi-bin/carddisp.pl?gene=ESR2
MIR26B	MicroRNA 26b	RNA Gene	21	GC02P218402	6.03	https://www.genecards.org/cgi-bin/carddisp.pl?gene=MIR26B
ABCC4	ATP Binding Cassette Subfamily C Member 4	Protein Coding	45	GC13M095019	6.02	https://www.genecards.org/cgi-bin/carddisp.pl?gene=ABCC4
PTCH1	Patched 1	Protein Coding	50	GC09M095442	6.02	https://www.genecards.org/cgi-bin/carddisp.pl?gene=PTCH1
RORC	RAR Related Orphan Receptor C	Protein Coding	45	GC01M151806	6.02	https://www.genecards.org/cgi-bin/carddisp.pl?gene=RORC
STK11	Serine/Threonine Kinase 11	Protein Coding	49	GC19P001177	6.02	https://www.genecards.org/cgi-bin/carddisp.pl?gene=STK11
SULT2A1	Sulfotransferase Family 2A Member 1	Protein Coding	44	GC19M047870	6.02	https://www.genecards.org/cgi-bin/carddisp.pl?gene=SULT2A1
DBT	Dihydrolipoamide Branched Chain Transacylase E2	Protein Coding	43	GC01M100186	6.01	https://www.genecards.org/cgi-bin/carddisp.pl?gene=DBT
CDKN2B-AS1	CDKN2B Antisense RNA 1	RNA Gene	21	GC09P021994	6.01	https://www.genecards.org/cgi-bin/carddisp.pl?gene=CDKN2B-AS1
AZIN1	Antizyme Inhibitor 1	Protein Coding	39	GC08M102826	6.01	https://www.genecards.org/cgi-bin/carddisp.pl?gene=AZIN1
VIP	Vasoactive Intestinal Peptide	Protein Coding	44	GC06P152750	6	https://www.genecards.org/cgi-bin/carddisp.pl?gene=VIP
SOS1	SOS Ras/Rac Guanine Nucleotide Exchange Factor 1	Protein Coding	47	GC02M038981	5.99	https://www.genecards.org/cgi-bin/carddisp.pl?gene=SOS1
CPT1B	Carnitine Palmitoyltransferase 1B	Protein Coding	44	GC22M050569	5.98	https://www.genecards.org/cgi-bin/carddisp.pl?gene=CPT1B
MIR151A	MicroRNA 151a	RNA Gene	17	GC08M140733	5.98	https://www.genecards.org/cgi-bin/carddisp.pl?gene=MIR151A
FTH1	Ferritin Heavy Chain 1	Protein Coding	50	GC11M061959	5.97	https://www.genecards.org/cgi-bin/carddisp.pl?gene=FTH1
AVPR2	Arginine Vasopressin Receptor 2	Protein Coding	47	GC0XP153902	5.95	https://www.genecards.org/cgi-bin/carddisp.pl?gene=AVPR2
CARD11	Caspase Recruitment Domain Family Member 11	Protein Coding	47	GC07M002906	5.94	https://www.genecards.org/cgi-bin/carddisp.pl?gene=CARD11
MMD	Monocyte To Macrophage Differentiation Associated	Protein Coding	35	GC17M055392	5.93	https://www.genecards.org/cgi-bin/carddisp.pl?gene=MMD
DVL1	Dishevelled Segment Polarity Protein 1	Protein Coding	47	GC01M001335	5.93	https://www.genecards.org/cgi-bin/carddisp.pl?gene=DVL1
ADAM17	ADAM Metallopeptidase Domain 17	Protein Coding	51	GC02M009488	5.93	https://www.genecards.org/cgi-bin/carddisp.pl?gene=ADAM17
CXCL5	C-X-C Motif Chemokine Ligand 5	Protein Coding	40	GC04M073995	5.93	https://www.genecards.org/cgi-bin/carddisp.pl?gene=CXCL5
CARD9	Caspase Recruitment Domain Family Member 9	Protein Coding	44	GC09M136361	5.93	https://www.genecards.org/cgi-bin/carddisp.pl?gene=CARD9
AK2	Adenylate Kinase 2	Protein Coding	48	GC01M033007	5.92	https://www.genecards.org/cgi-bin/carddisp.pl?gene=AK2
ETFA	Electron Transfer Flavoprotein Subunit Alpha	Protein Coding	45	GC15M076215	5.92	https://www.genecards.org/cgi-bin/carddisp.pl?gene=ETFA
TREM1	Triggering Receptor Expressed On Myeloid Cells 1	Protein Coding	41	GC06M041267	5.92	https://www.genecards.org/cgi-bin/carddisp.pl?gene=TREM1
CAMP	Cathelicidin Antimicrobial Peptide	Protein Coding	41	GC03P048266	5.92	https://www.genecards.org/cgi-bin/carddisp.pl?gene=CAMP
PLA2G6	Phospholipase A2 Group VI	Protein Coding	47	GC22M046185	5.91	https://www.genecards.org/cgi-bin/carddisp.pl?gene=PLA2G6
PTF1A	Pancreas Associated Transcription Factor 1a	Protein Coding	40	GC10P023212	5.91	https://www.genecards.org/cgi-bin/carddisp.pl?gene=PTF1A
PRNP	Prion Protein	Protein Coding	47	GC20P004686	5.89	https://www.genecards.org/cgi-bin/carddisp.pl?gene=PRNP
BMPR2	Bone Morphogenetic Protein Receptor Type 2	Protein Coding	50	GC02P202376	5.88	https://www.genecards.org/cgi-bin/carddisp.pl?gene=BMPR2
KIR3DL1	Killer Cell Immunoglobulin Like Receptor, Three Ig Domains And Long Cytoplasmic Tail 1	Protein Coding	40	GC19P055442	5.87	https://www.genecards.org/cgi-bin/carddisp.pl?gene=KIR3DL1
TNNT2	Troponin T2, Cardiac Type	Protein Coding	48	GC01M201359	5.87	https://www.genecards.org/cgi-bin/carddisp.pl?gene=TNNT2
WNT4	Wnt Family Member 4	Protein Coding	47	GC01M022190	5.84	https://www.genecards.org/cgi-bin/carddisp.pl?gene=WNT4
IFI44	Interferon Induced Protein 44	Protein Coding	36	GC01P078649	5.84	https://www.genecards.org/cgi-bin/carddisp.pl?gene=IFI44
CHRM3	Cholinergic Receptor Muscarinic 3	Protein Coding	48	GC01P239386	5.83	https://www.genecards.org/cgi-bin/carddisp.pl?gene=CHRM3
PDE5A	Phosphodiesterase 5A	Protein Coding	44	GC04M119494	5.83	https://www.genecards.org/cgi-bin/carddisp.pl?gene=PDE5A
MIR494	MicroRNA 494	RNA Gene	17	GC14P104814	5.82	https://www.genecards.org/cgi-bin/carddisp.pl?gene=MIR494
IMMT	Inner Membrane Mitochondrial Protein	Protein Coding	39	GC02M086144	5.82	https://www.genecards.org/cgi-bin/carddisp.pl?gene=IMMT
FASN	Fatty Acid Synthase	Protein Coding	49	GC17M082078	5.81	https://www.genecards.org/cgi-bin/carddisp.pl?gene=FASN
FIP1L1	Factor Interacting With PAPOLA And CPSF1	Protein Coding	38	GC04P053386	5.8	https://www.genecards.org/cgi-bin/carddisp.pl?gene=FIP1L1
FOXJ1	Forkhead Box J1	Protein Coding	36	GC17M076136	5.8	https://www.genecards.org/cgi-bin/carddisp.pl?gene=FOXJ1
PRSS1	Serine Protease 1	Protein Coding	45	GC07P144938	5.79	https://www.genecards.org/cgi-bin/carddisp.pl?gene=PRSS1
ARHGAP31	Rho GTPase Activating Protein 31	Protein Coding	40	GC03P119294	5.79	https://www.genecards.org/cgi-bin/carddisp.pl?gene=ARHGAP31
DARS2	Aspartyl-TRNA Synthetase 2, Mitochondrial	Protein Coding	41	GC01P173824	5.79	https://www.genecards.org/cgi-bin/carddisp.pl?gene=DARS2
WDR35	WD Repeat Domain 35	Protein Coding	38	GC02M019910	5.78	https://www.genecards.org/cgi-bin/carddisp.pl?gene=WDR35
SAA4	Serum Amyloid A4, Constitutive	Protein Coding	39	GC11M018234	5.78	https://www.genecards.org/cgi-bin/carddisp.pl?gene=SAA4
ADRB3	Adrenoceptor Beta 3	Protein Coding	45	GC08M037962	5.78	https://www.genecards.org/cgi-bin/carddisp.pl?gene=ADRB3
ZCCHC8	Zinc Finger CCHC-Type Containing 8	Protein Coding	35	GC12M122472	5.78	https://www.genecards.org/cgi-bin/carddisp.pl?gene=ZCCHC8
NTRK1	Neurotrophic Receptor Tyrosine Kinase 1	Protein Coding	48	GC01P156786	5.77	https://www.genecards.org/cgi-bin/carddisp.pl?gene=NTRK1
AKAP12	A-Kinase Anchoring Protein 12	Protein Coding	40	GC06P151239	5.76	https://www.genecards.org/cgi-bin/carddisp.pl?gene=AKAP12
MYBPC3	Myosin Binding Protein C3	Protein Coding	46	GC11M061124	5.76	https://www.genecards.org/cgi-bin/carddisp.pl?gene=MYBPC3
HBA2	Hemoglobin Subunit Alpha 2	Protein Coding	42	GC16P001373	5.76	https://www.genecards.org/cgi-bin/carddisp.pl?gene=HBA2
AMH	Anti-Mullerian Hormone	Protein Coding	43	GC19P002251	5.75	https://www.genecards.org/cgi-bin/carddisp.pl?gene=AMH
TSG101	Tumor Susceptibility 101	Protein Coding	43	GC11M018468	5.75	https://www.genecards.org/cgi-bin/carddisp.pl?gene=TSG101
CENPA	Centromere Protein A	Protein Coding	39	GC02P026750	5.74	https://www.genecards.org/cgi-bin/carddisp.pl?gene=CENPA
UCP2	Uncoupling Protein 2	Protein Coding	45	GC11M073974	5.74	https://www.genecards.org/cgi-bin/carddisp.pl?gene=UCP2
CCR8	C-C Motif Chemokine Receptor 8	Protein Coding	43	GC03P039330	5.73	https://www.genecards.org/cgi-bin/carddisp.pl?gene=CCR8
COL1A2	Collagen Type I Alpha 2 Chain	Protein Coding	47	GC07P094394	5.73	https://www.genecards.org/cgi-bin/carddisp.pl?gene=COL1A2
TSHB	Thyroid Stimulating Hormone Subunit Beta	Protein Coding	42	GC01P115029	5.73	https://www.genecards.org/cgi-bin/carddisp.pl?gene=TSHB
CELA2A	Chymotrypsin Like Elastase 2A	Protein Coding	39	GC01P015456	5.73	https://www.genecards.org/cgi-bin/carddisp.pl?gene=CELA2A
PEE1	Preeclampsia/Eclampsia 1	Genetic Locus	4	GC04U902284	5.73	https://www.genecards.org/cgi-bin/carddisp.pl?gene=PEE1
FRAT1	FRAT Regulator Of WNT Signaling Pathway 1	Protein Coding	39	GC10P097319	5.73	https://www.genecards.org/cgi-bin/carddisp.pl?gene=FRAT1
TRH	Thyrotropin Releasing Hormone	Protein Coding	42	GC03P129974	5.72	https://www.genecards.org/cgi-bin/carddisp.pl?gene=TRH
MIR215	MicroRNA 215	RNA Gene	18	GC01M220117	5.72	https://www.genecards.org/cgi-bin/carddisp.pl?gene=MIR215
MECOM	MDS1 And EVI1 Complex Locus	Protein Coding	47	GC03M169083	5.72	https://www.genecards.org/cgi-bin/carddisp.pl?gene=MECOM
COL5A1	Collagen Type V Alpha 1 Chain	Protein Coding	45	GC09P134641	5.71	https://www.genecards.org/cgi-bin/carddisp.pl?gene=COL5A1
GLS2	Glutaminase 2	Protein Coding	41	GC12M056470	5.7	https://www.genecards.org/cgi-bin/carddisp.pl?gene=GLS2
EPRS1	Glutamyl-Prolyl-TRNA Synthetase 1	Protein Coding	36	GC01M219969	5.69	https://www.genecards.org/cgi-bin/carddisp.pl?gene=EPRS1
MIR182	MicroRNA 182	RNA Gene	20	GC07M129770	5.69	https://www.genecards.org/cgi-bin/carddisp.pl?gene=MIR182
CGA	Glycoprotein Hormones, Alpha Polypeptide	Protein Coding	43	GC06M087085	5.69	https://www.genecards.org/cgi-bin/carddisp.pl?gene=CGA
SOX9	SRY-Box Transcription Factor 9	Protein Coding	47	GC17P072121	5.66	https://www.genecards.org/cgi-bin/carddisp.pl?gene=SOX9
CDC42	Cell Division Cycle 42	Protein Coding	51	GC01P022057	5.65	https://www.genecards.org/cgi-bin/carddisp.pl?gene=CDC42
ZNRD2	Zinc Ribbon Domain Containing 2	Protein Coding	28	GC11P065813	5.65	https://www.genecards.org/cgi-bin/carddisp.pl?gene=ZNRD2
MIRLET7A1	MicroRNA Let-7a-1	RNA Gene	21	GC09P094175	5.65	https://www.genecards.org/cgi-bin/carddisp.pl?gene=MIRLET7A1
HBA1	Hemoglobin Subunit Alpha 1	Protein Coding	42	GC16P001370	5.64	https://www.genecards.org/cgi-bin/carddisp.pl?gene=HBA1
MIR373	MicroRNA 373	RNA Gene	20	GC19P054634	5.64	https://www.genecards.org/cgi-bin/carddisp.pl?gene=MIR373
POLR3A	RNA Polymerase III Subunit A	Protein Coding	43	GC10M077969	5.64	https://www.genecards.org/cgi-bin/carddisp.pl?gene=POLR3A
TCIRG1	T Cell Immune Regulator 1, ATPase H+ Transporting V0 Subunit A3	Protein Coding	45	GC11P068038	5.63	https://www.genecards.org/cgi-bin/carddisp.pl?gene=TCIRG1
FURIN	Furin, Paired Basic Amino Acid Cleaving Enzyme	Protein Coding	46	GC15P090868	5.63	https://www.genecards.org/cgi-bin/carddisp.pl?gene=FURIN
CARD10	Caspase Recruitment Domain Family Member 10	Protein Coding	40	GC22M045384	5.61	https://www.genecards.org/cgi-bin/carddisp.pl?gene=CARD10
THBS1	Thrombospondin 1	Protein Coding	44	GC15P039581	5.61	https://www.genecards.org/cgi-bin/carddisp.pl?gene=THBS1
SEC63	SEC63 Homolog, Protein Translocation Regulator	Protein Coding	43	GC06M107867	5.61	https://www.genecards.org/cgi-bin/carddisp.pl?gene=SEC63
NPPB	Natriuretic Peptide B	Protein Coding	44	GC01M011858	5.61	https://www.genecards.org/cgi-bin/carddisp.pl?gene=NPPB
CCL22	C-C Motif Chemokine Ligand 22	Protein Coding	38	GC16P057359	5.61	https://www.genecards.org/cgi-bin/carddisp.pl?gene=CCL22
MYH6	Myosin Heavy Chain 6	Protein Coding	45	GC14M023380	5.61	https://www.genecards.org/cgi-bin/carddisp.pl?gene=MYH6
LCT	Lactase	Protein Coding	43	GC02M135787	5.61	https://www.genecards.org/cgi-bin/carddisp.pl?gene=LCT
RALA	RAS Like Proto-Oncogene A	Protein Coding	45	GC07P039622	5.6	https://www.genecards.org/cgi-bin/carddisp.pl?gene=RALA
SPRY4-IT1	SPRY4 Intronic Transcript 1	RNA Gene	14	GC05M142318	5.6	https://www.genecards.org/cgi-bin/carddisp.pl?gene=SPRY4-IT1
MTHFSD	Methenyltetrahydrofolate Synthetase Domain Containing	Protein Coding	35	GC16M086530	5.59	https://www.genecards.org/cgi-bin/carddisp.pl?gene=MTHFSD
RXRA	Retinoid X Receptor Alpha	Protein Coding	49	GC09P134317	5.59	https://www.genecards.org/cgi-bin/carddisp.pl?gene=RXRA
ADSL	Adenylosuccinate Lyase	Protein Coding	47	GC22P040346	5.58	https://www.genecards.org/cgi-bin/carddisp.pl?gene=ADSL
DNAL1	Dynein Axonemal Light Chain 1	Protein Coding	41	GC14P073644	5.58	https://www.genecards.org/cgi-bin/carddisp.pl?gene=DNAL1
FOXO1	Forkhead Box O1	Protein Coding	48	GC13M040555	5.58	https://www.genecards.org/cgi-bin/carddisp.pl?gene=FOXO1
CGAS	Cyclic GMP-AMP Synthase	Protein Coding	29	GC06M073414	5.58	https://www.genecards.org/cgi-bin/carddisp.pl?gene=CGAS
PEG10	Paternally Expressed 10	Protein Coding	40	GC07P094656	5.57	https://www.genecards.org/cgi-bin/carddisp.pl?gene=PEG10
PRKDC	Protein Kinase, DNA-Activated, Catalytic Subunit	Protein Coding	49	GC08M047773	5.57	https://www.genecards.org/cgi-bin/carddisp.pl?gene=PRKDC
MIR346	MicroRNA 346	RNA Gene	18	GC10M086264	5.57	https://www.genecards.org/cgi-bin/carddisp.pl?gene=MIR346
ERVW-1	Endogenous Retrovirus Group W Member 1, Envelope	Protein Coding	32	GC07M092468	5.56	https://www.genecards.org/cgi-bin/carddisp.pl?gene=ERVW-1
RHD	Rh Blood Group D Antigen	Protein Coding	40	GC01P025272	5.56	https://www.genecards.org/cgi-bin/carddisp.pl?gene=RHD
DCK	Deoxycytidine Kinase	Protein Coding	45	GC04P070992	5.56	https://www.genecards.org/cgi-bin/carddisp.pl?gene=DCK
CCR2	C-C Motif Chemokine Receptor 2	Protein Coding	45	GC03P046356	5.56	https://www.genecards.org/cgi-bin/carddisp.pl?gene=CCR2
MIR98	MicroRNA 98	RNA Gene	17	GC0XM053582	5.54	https://www.genecards.org/cgi-bin/carddisp.pl?gene=MIR98
DPP6	Dipeptidyl Peptidase Like 6	Protein Coding	43	GC07P153748	5.54	https://www.genecards.org/cgi-bin/carddisp.pl?gene=DPP6
MIR296	MicroRNA 296	RNA Gene	17	GC20M058817	5.54	https://www.genecards.org/cgi-bin/carddisp.pl?gene=MIR296
ENSG00000266919		RNA Gene	5	GC17M030158	5.54	https://www.genecards.org/cgi-bin/carddisp.pl?gene=ENSG00000266919
PRRC2A	Proline Rich Coiled-Coil 2A	Protein Coding	33	GC06P047307	5.53	https://www.genecards.org/cgi-bin/carddisp.pl?gene=PRRC2A
HAS1	Hyaluronan Synthase 1	Protein Coding	39	GC19M051714	5.53	https://www.genecards.org/cgi-bin/carddisp.pl?gene=HAS1
PRKAB1	Protein Kinase AMP-Activated Non-Catalytic Subunit Beta 1	Protein Coding	47	GC12P119632	5.53	https://www.genecards.org/cgi-bin/carddisp.pl?gene=PRKAB1
XIST	X Inactive Specific Transcript	RNA Gene	24	GC0XM073820	5.52	https://www.genecards.org/cgi-bin/carddisp.pl?gene=XIST
MIR675	MicroRNA 675	RNA Gene	17	GC11M001997	5.51	https://www.genecards.org/cgi-bin/carddisp.pl?gene=MIR675
BCR	BCR Activator Of RhoGEF And GTPase	Protein Coding	51	GC22P023179	5.51	https://www.genecards.org/cgi-bin/carddisp.pl?gene=BCR
SIL1	SIL1 Nucleotide Exchange Factor	Protein Coding	41	GC05M138957	5.51	https://www.genecards.org/cgi-bin/carddisp.pl?gene=SIL1
MIA2	MIA SH3 Domain ER Export Factor 2	Protein Coding	37	GC14P039230	5.51	https://www.genecards.org/cgi-bin/carddisp.pl?gene=MIA2
MYO9B	Myosin IXB	Protein Coding	44	GC19P023294	5.49	https://www.genecards.org/cgi-bin/carddisp.pl?gene=MYO9B
ACTG1	Actin Gamma 1	Protein Coding	50	GC17M081509	5.47	https://www.genecards.org/cgi-bin/carddisp.pl?gene=ACTG1
NRXN1	Neurexin 1	Protein Coding	47	GC02M049918	5.47	https://www.genecards.org/cgi-bin/carddisp.pl?gene=NRXN1
KCNAB2	Potassium Voltage-Gated Channel Subfamily A Regulatory Beta Subunit 2	Protein Coding	43	GC01P006020	5.47	https://www.genecards.org/cgi-bin/carddisp.pl?gene=KCNAB2
CD1A	CD1a Molecule	Protein Coding	41	GC01P158255	5.46	https://www.genecards.org/cgi-bin/carddisp.pl?gene=CD1A
MIR138-1	MicroRNA 138-1	RNA Gene	19	GC03P044115	5.46	https://www.genecards.org/cgi-bin/carddisp.pl?gene=MIR138-1
PRKN	Parkin RBR E3 Ubiquitin Protein Ligase	Protein Coding	40	GC06M161348	5.45	https://www.genecards.org/cgi-bin/carddisp.pl?gene=PRKN
ANGPTL8	Angiopoietin Like 8	Protein Coding	28	GC19P011238	5.45	https://www.genecards.org/cgi-bin/carddisp.pl?gene=ANGPTL8
NRP1	Neuropilin 1	Protein Coding	47	GC10M033177	5.44	https://www.genecards.org/cgi-bin/carddisp.pl?gene=NRP1
CYP7B1	Cytochrome P450 Family 7 Subfamily B Member 1	Protein Coding	45	GC08M064587	5.43	https://www.genecards.org/cgi-bin/carddisp.pl?gene=CYP7B1
SGCD	Sarcoglycan Delta	Protein Coding	45	GC05P155686	5.43	https://www.genecards.org/cgi-bin/carddisp.pl?gene=SGCD
CDK20	Cyclin Dependent Kinase 20	Protein Coding	40	GC09M087966	5.43	https://www.genecards.org/cgi-bin/carddisp.pl?gene=CDK20
CAVIN2	Caveolae Associated Protein 2	Protein Coding	30	GC02M191835	5.43	https://www.genecards.org/cgi-bin/carddisp.pl?gene=CAVIN2
CEACAM5	CEA Cell Adhesion Molecule 5	Protein Coding	41	GC19P041709	5.43	https://www.genecards.org/cgi-bin/carddisp.pl?gene=CEACAM5
MIR590	MicroRNA 590	RNA Gene	18	GC07P074191	5.43	https://www.genecards.org/cgi-bin/carddisp.pl?gene=MIR590
CFP	Complement Factor Properdin	Protein Coding	43	GC0XM047624	5.43	https://www.genecards.org/cgi-bin/carddisp.pl?gene=CFP
MIR193A	MicroRNA 193a	RNA Gene	18	GC17P031559	5.41	https://www.genecards.org/cgi-bin/carddisp.pl?gene=MIR193A
SCD	Stearoyl-CoA Desaturase	Protein Coding	48	GC10P100347	5.41	https://www.genecards.org/cgi-bin/carddisp.pl?gene=SCD
HSP90B1	Heat Shock Protein 90 Beta Family Member 1	Protein Coding	45	GC12P103930	5.4	https://www.genecards.org/cgi-bin/carddisp.pl?gene=HSP90B1
IVL	Involucrin	Protein Coding	37	GC01P152881	5.4	https://www.genecards.org/cgi-bin/carddisp.pl?gene=IVL
SMARCA2	SWI/SNF Related, Matrix Associated, Actin Dependent Regulator Of Chromatin, Subfamily A, Member 2	Protein Coding	49	GC09P001980	5.39	https://www.genecards.org/cgi-bin/carddisp.pl?gene=SMARCA2
PDHX	Pyruvate Dehydrogenase Complex Component X	Protein Coding	47	GC11P034894	5.39	https://www.genecards.org/cgi-bin/carddisp.pl?gene=PDHX
KCNQ1OT1	KCNQ1 Opposite Strand/Antisense Transcript 1	RNA Gene	25	GC11M002661	5.38	https://www.genecards.org/cgi-bin/carddisp.pl?gene=KCNQ1OT1
DGCR5	DiGeorge Syndrome Critical Region Gene 5	RNA Gene	20	GC22P019556	5.38	https://www.genecards.org/cgi-bin/carddisp.pl?gene=DGCR5
EDNRA	Endothelin Receptor Type A	Protein Coding	49	GC04P147480	5.38	https://www.genecards.org/cgi-bin/carddisp.pl?gene=EDNRA
PRRT2	Proline Rich Transmembrane Protein 2	Protein Coding	39	GC16P029811	5.38	https://www.genecards.org/cgi-bin/carddisp.pl?gene=PRRT2
SKP2	S-Phase Kinase Associated Protein 2	Protein Coding	44	GC05P036103	5.37	https://www.genecards.org/cgi-bin/carddisp.pl?gene=SKP2
TRHR	Thyrotropin Releasing Hormone Receptor	Protein Coding	43	GC08P109084	5.37	https://www.genecards.org/cgi-bin/carddisp.pl?gene=TRHR
LINC00426	Long Intergenic Non-Protein Coding RNA 426	RNA Gene	14	GC13M030340	5.36	https://www.genecards.org/cgi-bin/carddisp.pl?gene=LINC00426
CXCR2P1	C-X-C Motif Chemokine Receptor 2 Pseudogene 1	Pseudogene	13	GC02M218059	5.36	https://www.genecards.org/cgi-bin/carddisp.pl?gene=CXCR2P1
LINC02384	Long Intergenic Non-Protein Coding RNA 2384	RNA Gene	11	GC12M068334	5.36	https://www.genecards.org/cgi-bin/carddisp.pl?gene=LINC02384
ENSG00000280878		RNA Gene	6	GC02P115328	5.36	https://www.genecards.org/cgi-bin/carddisp.pl?gene=ENSG00000280878
MASP2	Mannan Binding Lectin Serine Peptidase 2	Protein Coding	44	GC01M011026	5.36	https://www.genecards.org/cgi-bin/carddisp.pl?gene=MASP2
LGALS9	Galectin 9	Protein Coding	39	GC17P027629	5.35	https://www.genecards.org/cgi-bin/carddisp.pl?gene=LGALS9
GATA2	GATA Binding Protein 2	Protein Coding	47	GC03M128479	5.35	https://www.genecards.org/cgi-bin/carddisp.pl?gene=GATA2
IL17RC	Interleukin 17 Receptor C	Protein Coding	40	GC03P009917	5.35	https://www.genecards.org/cgi-bin/carddisp.pl?gene=IL17RC
CDH17	Cadherin 17	Protein Coding	41	GC08M094127	5.34	https://www.genecards.org/cgi-bin/carddisp.pl?gene=CDH17
MIR133A1	MicroRNA 133a-1	RNA Gene	17	GC18M021826	5.33	https://www.genecards.org/cgi-bin/carddisp.pl?gene=MIR133A1
CYP11B2	Cytochrome P450 Family 11 Subfamily B Member 2	Protein Coding	47	GC08M142910	5.33	https://www.genecards.org/cgi-bin/carddisp.pl?gene=CYP11B2
SDHB	Succinate Dehydrogenase Complex Iron Sulfur Subunit B	Protein Coding	47	GC01M017020	5.32	https://www.genecards.org/cgi-bin/carddisp.pl?gene=SDHB
DLL4	Delta Like Canonical Notch Ligand 4	Protein Coding	45	GC15P040929	5.32	https://www.genecards.org/cgi-bin/carddisp.pl?gene=DLL4
NR3C2	Nuclear Receptor Subfamily 3 Group C Member 2	Protein Coding	48	GC04M148078	5.31	https://www.genecards.org/cgi-bin/carddisp.pl?gene=NR3C2
HTRA1	HtrA Serine Peptidase 1	Protein Coding	43	GC10P122461	5.3	https://www.genecards.org/cgi-bin/carddisp.pl?gene=HTRA1
STXBP2	Syntaxin Binding Protein 2	Protein Coding	44	GC19P007637	5.29	https://www.genecards.org/cgi-bin/carddisp.pl?gene=STXBP2
NGFR	Nerve Growth Factor Receptor	Protein Coding	45	GC17P049495	5.28	https://www.genecards.org/cgi-bin/carddisp.pl?gene=NGFR
FLG	Filaggrin	Protein Coding	40	GC01M152274	5.28	https://www.genecards.org/cgi-bin/carddisp.pl?gene=FLG
AARS1	Alanyl-TRNA Synthetase 1	Protein Coding	36	GC16M070258	5.27	https://www.genecards.org/cgi-bin/carddisp.pl?gene=AARS1
CD2	CD2 Molecule	Protein Coding	44	GC01P116754	5.27	https://www.genecards.org/cgi-bin/carddisp.pl?gene=CD2
FCN3	Ficolin 3	Protein Coding	41	GC01M027379	5.27	https://www.genecards.org/cgi-bin/carddisp.pl?gene=FCN3
ONECUT1	One Cut Homeobox 1	Protein Coding	40	GC15M060601	5.26	https://www.genecards.org/cgi-bin/carddisp.pl?gene=ONECUT1
MIR499A	MicroRNA 499a	RNA Gene	21	GC20P034990	5.26	https://www.genecards.org/cgi-bin/carddisp.pl?gene=MIR499A
TJP1	Tight Junction Protein 1	Protein Coding	43	GC15M029699	5.25	https://www.genecards.org/cgi-bin/carddisp.pl?gene=TJP1
NEXN	Nexilin F-Actin Binding Protein	Protein Coding	39	GC01P077898	5.24	https://www.genecards.org/cgi-bin/carddisp.pl?gene=NEXN
PMP2	Peripheral Myelin Protein 2	Protein Coding	43	GC08M081440	5.24	https://www.genecards.org/cgi-bin/carddisp.pl?gene=PMP2
MIR152	MicroRNA 152	RNA Gene	20	GC17M048037	5.23	https://www.genecards.org/cgi-bin/carddisp.pl?gene=MIR152
CRYAA	Crystallin Alpha A	Protein Coding	44	GC21P043169	5.23	https://www.genecards.org/cgi-bin/carddisp.pl?gene=CRYAA
DNAJA3	DnaJ Heat Shock Protein Family (Hsp40) Member A3	Protein Coding	40	GC16P004425	5.23	https://www.genecards.org/cgi-bin/carddisp.pl?gene=DNAJA3
CCL25	C-C Motif Chemokine Ligand 25	Protein Coding	39	GC19P008117	5.23	https://www.genecards.org/cgi-bin/carddisp.pl?gene=CCL25
HLA-DOB	Major Histocompatibility Complex, Class II, DO Beta	Protein Coding	40	GC06M032823	5.22	https://www.genecards.org/cgi-bin/carddisp.pl?gene=HLA-DOB
FGF23	Fibroblast Growth Factor 23	Protein Coding	45	GC12M004368	5.22	https://www.genecards.org/cgi-bin/carddisp.pl?gene=FGF23
RUNX2	RUNX Family Transcription Factor 2	Protein Coding	47	GC06P047549	5.22	https://www.genecards.org/cgi-bin/carddisp.pl?gene=RUNX2
MIR451A	MicroRNA 451a	RNA Gene	17	GC17M028861	5.21	https://www.genecards.org/cgi-bin/carddisp.pl?gene=MIR451A
GALE	UDP-Galactose-4-Epimerase	Protein Coding	45	GC01M023795	5.2	https://www.genecards.org/cgi-bin/carddisp.pl?gene=GALE
SLC5A1	Solute Carrier Family 5 Member 1	Protein Coding	49	GC22P032043	5.2	https://www.genecards.org/cgi-bin/carddisp.pl?gene=SLC5A1
TRAF3	TNF Receptor Associated Factor 3	Protein Coding	47	GC14P104639	5.2	https://www.genecards.org/cgi-bin/carddisp.pl?gene=TRAF3
SERPING1	Serpin Family G Member 1	Protein Coding	46	GC11P057597	5.19	https://www.genecards.org/cgi-bin/carddisp.pl?gene=SERPING1
OPRM1	Opioid Receptor Mu 1	Protein Coding	48	GC06P154075	5.19	https://www.genecards.org/cgi-bin/carddisp.pl?gene=OPRM1
GYS1	Glycogen Synthase 1	Protein Coding	49	GC19M048970	5.19	https://www.genecards.org/cgi-bin/carddisp.pl?gene=GYS1
DDAH2	Dimethylarginine Dimethylaminohydrolase 2	Protein Coding	42	GC06M031727	5.19	https://www.genecards.org/cgi-bin/carddisp.pl?gene=DDAH2
PTPN6	Protein Tyrosine Phosphatase Non-Receptor Type 6	Protein Coding	50	GC12P008223	5.19	https://www.genecards.org/cgi-bin/carddisp.pl?gene=PTPN6
CDH4	Cadherin 4	Protein Coding	41	GC20P061252	5.19	https://www.genecards.org/cgi-bin/carddisp.pl?gene=CDH4
CDK1	Cyclin Dependent Kinase 1	Protein Coding	45	GC10P060772	5.18	https://www.genecards.org/cgi-bin/carddisp.pl?gene=CDK1
OAT	Ornithine Aminotransferase	Protein Coding	47	GC10M124397	5.18	https://www.genecards.org/cgi-bin/carddisp.pl?gene=OAT
MIR30C1	MicroRNA 30c-1	RNA Gene	21	GC01P040757	5.18	https://www.genecards.org/cgi-bin/carddisp.pl?gene=MIR30C1
FABP4	Fatty Acid Binding Protein 4	Protein Coding	44	GC08M081478	5.17	https://www.genecards.org/cgi-bin/carddisp.pl?gene=FABP4
FXN	Frataxin	Protein Coding	46	GC09P069035	5.16	https://www.genecards.org/cgi-bin/carddisp.pl?gene=FXN
FOXO3	Forkhead Box O3	Protein Coding	44	GC06P108559	5.16	https://www.genecards.org/cgi-bin/carddisp.pl?gene=FOXO3
LARS1	Leucyl-TRNA Synthetase 1	Protein Coding	36	GC05M146114	5.16	https://www.genecards.org/cgi-bin/carddisp.pl?gene=LARS1
FGFR3	Fibroblast Growth Factor Receptor 3	Protein Coding	55	GC04P001795	5.16	https://www.genecards.org/cgi-bin/carddisp.pl?gene=FGFR3
HIVEP1	HIVEP Zinc Finger 1	Protein Coding	37	GC06P012009	5.16	https://www.genecards.org/cgi-bin/carddisp.pl?gene=HIVEP1
SNRPD1	Small Nuclear Ribonucleoprotein D1 Polypeptide	Protein Coding	39	GC18P021612	5.15	https://www.genecards.org/cgi-bin/carddisp.pl?gene=SNRPD1
AMACR	Alpha-Methylacyl-CoA Racemase	Protein Coding	45	GC05M033986	5.15	https://www.genecards.org/cgi-bin/carddisp.pl?gene=AMACR
MIR455	MicroRNA 455	RNA Gene	18	GC09P114209	5.15	https://www.genecards.org/cgi-bin/carddisp.pl?gene=MIR455
CBS	Cystathionine Beta-Synthase	Protein Coding	48	GC21M043053	5.14	https://www.genecards.org/cgi-bin/carddisp.pl?gene=CBS
EBI3	Epstein-Barr Virus Induced 3	Protein Coding	39	GC19P004232	5.13	https://www.genecards.org/cgi-bin/carddisp.pl?gene=EBI3
GPC3	Glypican 3	Protein Coding	45	GC0XM133535	5.13	https://www.genecards.org/cgi-bin/carddisp.pl?gene=GPC3
SCTR	Secretin Receptor	Protein Coding	41	GC02M119439	5.13	https://www.genecards.org/cgi-bin/carddisp.pl?gene=SCTR
ERAP2	Endoplasmic Reticulum Aminopeptidase 2	Protein Coding	37	GC05P096875	5.12	https://www.genecards.org/cgi-bin/carddisp.pl?gene=ERAP2
SLC9A3	Solute Carrier Family 9 Member A3	Protein Coding	47	GC05M000472	5.12	https://www.genecards.org/cgi-bin/carddisp.pl?gene=SLC9A3
LDB3	LIM Domain Binding 3	Protein Coding	41	GC10P086666	5.12	https://www.genecards.org/cgi-bin/carddisp.pl?gene=LDB3
CLEC1A	C-Type Lectin Domain Family 1 Member A	Protein Coding	39	GC12M013862	5.12	https://www.genecards.org/cgi-bin/carddisp.pl?gene=CLEC1A
VKORC1	Vitamin K Epoxide Reductase Complex Subunit 1	Protein Coding	47	GC16M031105	5.12	https://www.genecards.org/cgi-bin/carddisp.pl?gene=VKORC1
TRIM5	Tripartite Motif Containing 5	Protein Coding	41	GC11M005693	5.12	https://www.genecards.org/cgi-bin/carddisp.pl?gene=TRIM5
IL17D	Interleukin 17D	Protein Coding	38	GC13P020702	5.12	https://www.genecards.org/cgi-bin/carddisp.pl?gene=IL17D
REG1A	Regenerating Family Member 1 Alpha	Protein Coding	41	GC02P079120	5.11	https://www.genecards.org/cgi-bin/carddisp.pl?gene=REG1A
BTD	Biotinidase	Protein Coding	44	GC03P015621	5.11	https://www.genecards.org/cgi-bin/carddisp.pl?gene=BTD
SLC16A2	Solute Carrier Family 16 Member 2	Protein Coding	45	GC0XP074425	5.11	https://www.genecards.org/cgi-bin/carddisp.pl?gene=SLC16A2
CEACAM1	CEA Cell Adhesion Molecule 1	Protein Coding	43	GC19M042507	5.11	https://www.genecards.org/cgi-bin/carddisp.pl?gene=CEACAM1
DICER1	Dicer 1, Ribonuclease III	Protein Coding	47	GC14M095086	5.1	https://www.genecards.org/cgi-bin/carddisp.pl?gene=DICER1
ATG16L1	Autophagy Related 16 Like 1	Protein Coding	43	GC02P233215	5.09	https://www.genecards.org/cgi-bin/carddisp.pl?gene=ATG16L1
ADM	Adrenomedullin	Protein Coding	44	GC11P010304	5.09	https://www.genecards.org/cgi-bin/carddisp.pl?gene=ADM
SNRNP70	Small Nuclear Ribonucleoprotein U1 Subunit 70	Protein Coding	38	GC19P049085	5.09	https://www.genecards.org/cgi-bin/carddisp.pl?gene=SNRNP70
GANAB	Glucosidase II Alpha Subunit	Protein Coding	44	GC11M063430	5.09	https://www.genecards.org/cgi-bin/carddisp.pl?gene=GANAB
CNR1	Cannabinoid Receptor 1	Protein Coding	46	GC06M088139	5.09	https://www.genecards.org/cgi-bin/carddisp.pl?gene=CNR1
IARS2	Isoleucyl-TRNA Synthetase 2, Mitochondrial	Protein Coding	41	GC01P220094	5.08	https://www.genecards.org/cgi-bin/carddisp.pl?gene=IARS2
FKTN	Fukutin	Protein Coding	39	GC09P105558	5.08	https://www.genecards.org/cgi-bin/carddisp.pl?gene=FKTN
MT-TE	Mitochondrially Encoded TRNA-Glu (GAA/G)	RNA Gene	12	GCMTM014676	5.08	https://www.genecards.org/cgi-bin/carddisp.pl?gene=MT-TE
PEE2	Preeclampsia/Eclampsia 2	Genetic Locus	2	GC02U901135	5.08	https://www.genecards.org/cgi-bin/carddisp.pl?gene=PEE2
PEE3	Preeclampsia/Eclampsia 3	Genetic Locus	2	GC09U900850	5.08	https://www.genecards.org/cgi-bin/carddisp.pl?gene=PEE3
AMPH	Amphiphysin	Protein Coding	44	GC07M038666	5.07	https://www.genecards.org/cgi-bin/carddisp.pl?gene=AMPH
WT1-AS	WT1 Antisense RNA	RNA Gene	25	GC11P032434	5.07	https://www.genecards.org/cgi-bin/carddisp.pl?gene=WT1-AS
SLC35A2	Solute Carrier Family 35 Member A2	Protein Coding	40	GC0XM048903	5.07	https://www.genecards.org/cgi-bin/carddisp.pl?gene=SLC35A2
NPTX2	Neuronal Pentraxin 2	Protein Coding	39	GC07P098620	5.06	https://www.genecards.org/cgi-bin/carddisp.pl?gene=NPTX2
ADAMTS4	ADAM Metallopeptidase With Thrombospondin Type 1 Motif 4	Protein Coding	42	GC01M161184	5.06	https://www.genecards.org/cgi-bin/carddisp.pl?gene=ADAMTS4
MIR154	MicroRNA 154	RNA Gene	18	GC14P104778	5.06	https://www.genecards.org/cgi-bin/carddisp.pl?gene=MIR154
RLBP1	Retinaldehyde Binding Protein 1	Protein Coding	44	GC15M089209	5.06	https://www.genecards.org/cgi-bin/carddisp.pl?gene=RLBP1
IKZF3	IKAROS Family Zinc Finger 3	Protein Coding	41	GC17M039759	5.06	https://www.genecards.org/cgi-bin/carddisp.pl?gene=IKZF3
EIF2AK4	Eukaryotic Translation Initiation Factor 2 Alpha Kinase 4	Protein Coding	44	GC15P039934	5.06	https://www.genecards.org/cgi-bin/carddisp.pl?gene=EIF2AK4
TCFL5	Transcription Factor Like 5	Protein Coding	36	GC20M062841	5.05	https://www.genecards.org/cgi-bin/carddisp.pl?gene=TCFL5
SPINK5	Serine Peptidase Inhibitor Kazal Type 5	Protein Coding	41	GC05P148025	5.03	https://www.genecards.org/cgi-bin/carddisp.pl?gene=SPINK5
PXK	PX Domain Containing Serine/Threonine Kinase Like	Protein Coding	38	GC03P058333	5.03	https://www.genecards.org/cgi-bin/carddisp.pl?gene=PXK
GNA11	G Protein Subunit Alpha 11	Protein Coding	47	GC19P003094	5.02	https://www.genecards.org/cgi-bin/carddisp.pl?gene=GNA11
KNG1	Kininogen 1	Protein Coding	44	GC03P186717	5.02	https://www.genecards.org/cgi-bin/carddisp.pl?gene=KNG1
SLC27A1	Solute Carrier Family 27 Member 1	Protein Coding	41	GC19P023305	5.02	https://www.genecards.org/cgi-bin/carddisp.pl?gene=SLC27A1
NPHS1	NPHS1 Adhesion Molecule, Nephrin	Protein Coding	45	GC19M035825	5.02	https://www.genecards.org/cgi-bin/carddisp.pl?gene=NPHS1
NAMPT	Nicotinamide Phosphoribosyltransferase	Protein Coding	48	GC07M106248	5	https://www.genecards.org/cgi-bin/carddisp.pl?gene=NAMPT
STX3	Syntaxin 3	Protein Coding	42	GC11P059713	4.99	https://www.genecards.org/cgi-bin/carddisp.pl?gene=STX3
EEF1A1	Eukaryotic Translation Elongation Factor 1 Alpha 1	Protein Coding	43	GC06M073515	4.99	https://www.genecards.org/cgi-bin/carddisp.pl?gene=EEF1A1
LPP	LIM Domain Containing Preferred Translocation Partner In Lipoma	Protein Coding	42	GC03P188153	4.98	https://www.genecards.org/cgi-bin/carddisp.pl?gene=LPP
NCR1	Natural Cytotoxicity Triggering Receptor 1	Protein Coding	37	GC19P054906	4.98	https://www.genecards.org/cgi-bin/carddisp.pl?gene=NCR1
SPI1	Spi-1 Proto-Oncogene	Protein Coding	44	GC11M061125	4.97	https://www.genecards.org/cgi-bin/carddisp.pl?gene=SPI1
PDGFB	Platelet Derived Growth Factor Subunit B	Protein Coding	50	GC22M045657	4.97	https://www.genecards.org/cgi-bin/carddisp.pl?gene=PDGFB
PUS10	Pseudouridine Synthase 10	Protein Coding	35	GC02M060940	4.96	https://www.genecards.org/cgi-bin/carddisp.pl?gene=PUS10
ADCY6	Adenylate Cyclase 6	Protein Coding	47	GC12M048766	4.96	https://www.genecards.org/cgi-bin/carddisp.pl?gene=ADCY6
SRA1	Steroid Receptor RNA Activator 1	Protein Coding	37	GC05M140537	4.96	https://www.genecards.org/cgi-bin/carddisp.pl?gene=SRA1
PRDM10	PR/SET Domain 10	Protein Coding	34	GC11M129899	4.94	https://www.genecards.org/cgi-bin/carddisp.pl?gene=PRDM10
PRKG1	Protein Kinase CGMP-Dependent 1	Protein Coding	51	GC10P050991	4.94	https://www.genecards.org/cgi-bin/carddisp.pl?gene=PRKG1
ERBB3	Erb-B2 Receptor Tyrosine Kinase 3	Protein Coding	54	GC12P056094	4.93	https://www.genecards.org/cgi-bin/carddisp.pl?gene=ERBB3
FGF3	Fibroblast Growth Factor 3	Protein Coding	44	GC11M069811	4.93	https://www.genecards.org/cgi-bin/carddisp.pl?gene=FGF3
SLIT1	Slit Guidance Ligand 1	Protein Coding	43	GC10M096998	4.93	https://www.genecards.org/cgi-bin/carddisp.pl?gene=SLIT1
GK	Glycerol Kinase	Protein Coding	47	GC0XP030671	4.93	https://www.genecards.org/cgi-bin/carddisp.pl?gene=GK
NFATC2	Nuclear Factor Of Activated T Cells 2	Protein Coding	45	GC20M051386	4.92	https://www.genecards.org/cgi-bin/carddisp.pl?gene=NFATC2
MIR24-2	MicroRNA 24-2	RNA Gene	18	GC19M014008	4.91	https://www.genecards.org/cgi-bin/carddisp.pl?gene=MIR24-2
MSN	Moesin	Protein Coding	47	GC0XP065588	4.91	https://www.genecards.org/cgi-bin/carddisp.pl?gene=MSN
TNFRSF6B	TNF Receptor Superfamily Member 6b	Protein Coding	43	GC20P063696	4.91	https://www.genecards.org/cgi-bin/carddisp.pl?gene=TNFRSF6B
PAPPA	Pappalysin 1	Protein Coding	41	GC09P116179	4.9	https://www.genecards.org/cgi-bin/carddisp.pl?gene=PAPPA
PPBP	Pro-Platelet Basic Protein	Protein Coding	43	GC04M073986	4.9	https://www.genecards.org/cgi-bin/carddisp.pl?gene=PPBP
LSM2	LSM2 Homolog, U6 Small Nuclear RNA And MRNA Degradation Associated	Protein Coding	40	GC06M032632	4.9	https://www.genecards.org/cgi-bin/carddisp.pl?gene=LSM2
GRP	Gastrin Releasing Peptide	Protein Coding	41	GC18P059220	4.89	https://www.genecards.org/cgi-bin/carddisp.pl?gene=GRP
RPS19	Ribosomal Protein S19	Protein Coding	48	GC19P041859	4.89	https://www.genecards.org/cgi-bin/carddisp.pl?gene=RPS19
DAXX	Death Domain Associated Protein	Protein Coding	44	GC06M033318	4.88	https://www.genecards.org/cgi-bin/carddisp.pl?gene=DAXX
KLHL12	Kelch Like Family Member 12	Protein Coding	38	GC01M202891	4.88	https://www.genecards.org/cgi-bin/carddisp.pl?gene=KLHL12
IKZF1	IKAROS Family Zinc Finger 1	Protein Coding	47	GC07P050303	4.88	https://www.genecards.org/cgi-bin/carddisp.pl?gene=IKZF1
H2AC20	H2A Clustered Histone 20	Protein Coding	31	GC01P149918	4.88	https://www.genecards.org/cgi-bin/carddisp.pl?gene=H2AC20
ORMDL3	ORMDL Sphingolipid Biosynthesis Regulator 3	Protein Coding	39	GC17M039921	4.87	https://www.genecards.org/cgi-bin/carddisp.pl?gene=ORMDL3
CCRL2	C-C Motif Chemokine Receptor Like 2	Protein Coding	39	GC03P046407	4.87	https://www.genecards.org/cgi-bin/carddisp.pl?gene=CCRL2
PREP	Prolyl Endopeptidase	Protein Coding	42	GC06M105277	4.87	https://www.genecards.org/cgi-bin/carddisp.pl?gene=PREP
MAOB	Monoamine Oxidase B	Protein Coding	43	GC0XM043766	4.86	https://www.genecards.org/cgi-bin/carddisp.pl?gene=MAOB
HAX1	HCLS1 Associated Protein X-1	Protein Coding	43	GC01P154273	4.85	https://www.genecards.org/cgi-bin/carddisp.pl?gene=HAX1
MIR106B	MicroRNA 106b	RNA Gene	21	GC07M100284	4.85	https://www.genecards.org/cgi-bin/carddisp.pl?gene=MIR106B
LRRK2	Leucine Rich Repeat Kinase 2	Protein Coding	49	GC12P040196	4.84	https://www.genecards.org/cgi-bin/carddisp.pl?gene=LRRK2
S1PR1	Sphingosine-1-Phosphate Receptor 1	Protein Coding	44	GC01P101236	4.84	https://www.genecards.org/cgi-bin/carddisp.pl?gene=S1PR1
CEP128	Centrosomal Protein 128	Protein Coding	32	GC14M080476	4.84	https://www.genecards.org/cgi-bin/carddisp.pl?gene=CEP128
MIR375	MicroRNA 375	RNA Gene	19	GC02M219001	4.84	https://www.genecards.org/cgi-bin/carddisp.pl?gene=MIR375
PPIG	Peptidylprolyl Isomerase G	Protein Coding	41	GC02P169584	4.83	https://www.genecards.org/cgi-bin/carddisp.pl?gene=PPIG
IRF8	Interferon Regulatory Factor 8	Protein Coding	45	GC16P085898	4.83	https://www.genecards.org/cgi-bin/carddisp.pl?gene=IRF8
SLC1A1	Solute Carrier Family 1 Member 1	Protein Coding	47	GC09P004490	4.83	https://www.genecards.org/cgi-bin/carddisp.pl?gene=SLC1A1
LNPEP	Leucyl And Cystinyl Aminopeptidase	Protein Coding	45	GC05P096935	4.82	https://www.genecards.org/cgi-bin/carddisp.pl?gene=LNPEP
MUC4	Mucin 4, Cell Surface Associated	Protein Coding	38	GC03M195746	4.82	https://www.genecards.org/cgi-bin/carddisp.pl?gene=MUC4
NTRK2	Neurotrophic Receptor Tyrosine Kinase 2	Protein Coding	53	GC09P084668	4.82	https://www.genecards.org/cgi-bin/carddisp.pl?gene=NTRK2
UGT1A6	UDP Glucuronosyltransferase Family 1 Member A6	Protein Coding	40	GC02P233691	4.81	https://www.genecards.org/cgi-bin/carddisp.pl?gene=UGT1A6
NLRP12	NLR Family Pyrin Domain Containing 12	Protein Coding	44	GC19M053793	4.8	https://www.genecards.org/cgi-bin/carddisp.pl?gene=NLRP12
HK1	Hexokinase 1	Protein Coding	51	GC10P069269	4.8	https://www.genecards.org/cgi-bin/carddisp.pl?gene=HK1
LRP2	LDL Receptor Related Protein 2	Protein Coding	45	GC02M169127	4.79	https://www.genecards.org/cgi-bin/carddisp.pl?gene=LRP2
AOC3	Amine Oxidase Copper Containing 3	Protein Coding	44	GC17P042851	4.78	https://www.genecards.org/cgi-bin/carddisp.pl?gene=AOC3
CCL18	C-C Motif Chemokine Ligand 18	Protein Coding	36	GC17P036064	4.77	https://www.genecards.org/cgi-bin/carddisp.pl?gene=CCL18
NPPC	Natriuretic Peptide C	Protein Coding	40	GC02M231921	4.76	https://www.genecards.org/cgi-bin/carddisp.pl?gene=NPPC
STX11	Syntaxin 11	Protein Coding	40	GC06P144150	4.76	https://www.genecards.org/cgi-bin/carddisp.pl?gene=STX11
ZPBP2	Zona Pellucida Binding Protein 2	Protein Coding	35	GC17P039869	4.74	https://www.genecards.org/cgi-bin/carddisp.pl?gene=ZPBP2
MB	Myoglobin	Protein Coding	43	GC22M035606	4.74	https://www.genecards.org/cgi-bin/carddisp.pl?gene=MB
LGALS3BP	Galectin 3 Binding Protein	Protein Coding	41	GC17M078971	4.74	https://www.genecards.org/cgi-bin/carddisp.pl?gene=LGALS3BP
DNAJC3	DnaJ Heat Shock Protein Family (Hsp40) Member C3	Protein Coding	40	GC13P095677	4.74	https://www.genecards.org/cgi-bin/carddisp.pl?gene=DNAJC3
APOA5	Apolipoprotein A5	Protein Coding	44	GC11M116789	4.74	https://www.genecards.org/cgi-bin/carddisp.pl?gene=APOA5
UTS2	Urotensin 2	Protein Coding	41	GC01M007843	4.74	https://www.genecards.org/cgi-bin/carddisp.pl?gene=UTS2
GDF2	Growth Differentiation Factor 2	Protein Coding	42	GC10P047322	4.74	https://www.genecards.org/cgi-bin/carddisp.pl?gene=GDF2
ZFAT	Zinc Finger And AT-Hook Domain Containing	Protein Coding	36	GC08M134477	4.73	https://www.genecards.org/cgi-bin/carddisp.pl?gene=ZFAT
CLTRN	Collectrin, Amino Acid Transport Regulator	Protein Coding	28	GC0XM015629	4.73	https://www.genecards.org/cgi-bin/carddisp.pl?gene=CLTRN
FGB	Fibrinogen Beta Chain	Protein Coding	45	GC04P154564	4.71	https://www.genecards.org/cgi-bin/carddisp.pl?gene=FGB
ARSH	Arylsulfatase Family Member H	Protein Coding	34	GC0XP003006	4.71	https://www.genecards.org/cgi-bin/carddisp.pl?gene=ARSH
TTC7B	Tetratricopeptide Repeat Domain 7B	Protein Coding	34	GC14M090524	4.71	https://www.genecards.org/cgi-bin/carddisp.pl?gene=TTC7B
EFR3B	EFR3 Homolog B	Protein Coding	33	GC02P025002	4.71	https://www.genecards.org/cgi-bin/carddisp.pl?gene=EFR3B
IL17REL	Interleukin 17 Receptor E Like	Protein Coding	28	GC22M049994	4.71	https://www.genecards.org/cgi-bin/carddisp.pl?gene=IL17REL
DCDC2	Doublecortin Domain Containing 2	Protein Coding	39	GC06M024171	4.71	https://www.genecards.org/cgi-bin/carddisp.pl?gene=DCDC2
GSK3B	Glycogen Synthase Kinase 3 Beta	Protein Coding	50	GC03M119821	4.71	https://www.genecards.org/cgi-bin/carddisp.pl?gene=GSK3B
ACADS	Acyl-CoA Dehydrogenase Short Chain	Protein Coding	46	GC12P120843	4.71	https://www.genecards.org/cgi-bin/carddisp.pl?gene=ACADS
CX3CL1	C-X3-C Motif Chemokine Ligand 1	Protein Coding	42	GC16P057372	4.7	https://www.genecards.org/cgi-bin/carddisp.pl?gene=CX3CL1
TGM1	Transglutaminase 1	Protein Coding	45	GC14M024249	4.69	https://www.genecards.org/cgi-bin/carddisp.pl?gene=TGM1
M6PR	Mannose-6-Phosphate Receptor, Cation Dependent	Protein Coding	43	GC12M008955	4.68	https://www.genecards.org/cgi-bin/carddisp.pl?gene=M6PR
WDTC1	WD And Tetratricopeptide Repeats 1	Protein Coding	34	GC01P027245	4.68	https://www.genecards.org/cgi-bin/carddisp.pl?gene=WDTC1
DEFB4A	Defensin Beta 4A	Protein Coding	37	GC08P007895	4.68	https://www.genecards.org/cgi-bin/carddisp.pl?gene=DEFB4A
AMPD1	Adenosine Monophosphate Deaminase 1	Protein Coding	45	GC01M114673	4.68	https://www.genecards.org/cgi-bin/carddisp.pl?gene=AMPD1
BAK1	BCL2 Antagonist/Killer 1	Protein Coding	44	GC06M033572	4.68	https://www.genecards.org/cgi-bin/carddisp.pl?gene=BAK1
TRAF6	TNF Receptor Associated Factor 6	Protein Coding	47	GC11M036467	4.67	https://www.genecards.org/cgi-bin/carddisp.pl?gene=TRAF6
PKLR	Pyruvate Kinase L/R	Protein Coding	47	GC01M155289	4.67	https://www.genecards.org/cgi-bin/carddisp.pl?gene=PKLR
BIRC3	Baculoviral IAP Repeat Containing 3	Protein Coding	46	GC11P102317	4.67	https://www.genecards.org/cgi-bin/carddisp.pl?gene=BIRC3
GDNF	Glial Cell Derived Neurotrophic Factor	Protein Coding	47	GC05M037812	4.66	https://www.genecards.org/cgi-bin/carddisp.pl?gene=GDNF
UNG	Uracil DNA Glycosylase	Protein Coding	46	GC12P109097	4.66	https://www.genecards.org/cgi-bin/carddisp.pl?gene=UNG
RNASEL	Ribonuclease L	Protein Coding	44	GC01M182542	4.66	https://www.genecards.org/cgi-bin/carddisp.pl?gene=RNASEL
UBASH3A	Ubiquitin Associated And SH3 Domain Containing A	Protein Coding	39	GC21P042403	4.66	https://www.genecards.org/cgi-bin/carddisp.pl?gene=UBASH3A
GCKR	Glucokinase Regulator	Protein Coding	40	GC02P027496	4.66	https://www.genecards.org/cgi-bin/carddisp.pl?gene=GCKR
SHARPIN	SHANK Associated RH Domain Interactor	Protein Coding	40	GC08M144098	4.66	https://www.genecards.org/cgi-bin/carddisp.pl?gene=SHARPIN
TRAF1	TNF Receptor Associated Factor 1	Protein Coding	43	GC09M120902	4.66	https://www.genecards.org/cgi-bin/carddisp.pl?gene=TRAF1
KRT16	Keratin 16	Protein Coding	44	GC17M041609	4.65	https://www.genecards.org/cgi-bin/carddisp.pl?gene=KRT16
CGB3	Chorionic Gonadotropin Subunit Beta 3	Protein Coding	31	GC19M049024	4.65	https://www.genecards.org/cgi-bin/carddisp.pl?gene=CGB3
JAM3	Junctional Adhesion Molecule 3	Protein Coding	43	GC11P134068	4.65	https://www.genecards.org/cgi-bin/carddisp.pl?gene=JAM3
MIR299	MicroRNA 299	RNA Gene	16	GC14P104780	4.65	https://www.genecards.org/cgi-bin/carddisp.pl?gene=MIR299
XK	X-Linked Kx Blood Group	Protein Coding	40	GC0XP037685	4.65	https://www.genecards.org/cgi-bin/carddisp.pl?gene=XK
CYS1	Cystin 1	Protein Coding	30	GC02M010056	4.65	https://www.genecards.org/cgi-bin/carddisp.pl?gene=CYS1
HAPLN1	Hyaluronan And Proteoglycan Link Protein 1	Protein Coding	42	GC05M083637	4.65	https://www.genecards.org/cgi-bin/carddisp.pl?gene=HAPLN1
ATP5PO	ATP Synthase Peripheral Stalk Subunit OSCP	Protein Coding	33	GC21M033904	4.64	https://www.genecards.org/cgi-bin/carddisp.pl?gene=ATP5PO
CCL26	C-C Motif Chemokine Ligand 26	Protein Coding	37	GC07M075769	4.64	https://www.genecards.org/cgi-bin/carddisp.pl?gene=CCL26
HECTD4	HECT Domain E3 Ubiquitin Protein Ligase 4	Protein Coding	31	GC12M112160	4.64	https://www.genecards.org/cgi-bin/carddisp.pl?gene=HECTD4
KIF12	Kinesin Family Member 12	Protein Coding	35	GC09M114086	4.64	https://www.genecards.org/cgi-bin/carddisp.pl?gene=KIF12
STAR	Steroidogenic Acute Regulatory Protein	Protein Coding	46	GC08M038145	4.63	https://www.genecards.org/cgi-bin/carddisp.pl?gene=STAR
CREBBP	CREB Binding Protein	Protein Coding	52	GC16M003726	4.63	https://www.genecards.org/cgi-bin/carddisp.pl?gene=CREBBP
HBEGF	Heparin Binding EGF Like Growth Factor	Protein Coding	43	GC05M140332	4.62	https://www.genecards.org/cgi-bin/carddisp.pl?gene=HBEGF
MIR361	MicroRNA 361	RNA Gene	16	GC0XM085903	4.62	https://www.genecards.org/cgi-bin/carddisp.pl?gene=MIR361
DYSF	Dysferlin	Protein Coding	43	GC02P071453	4.61	https://www.genecards.org/cgi-bin/carddisp.pl?gene=DYSF
CCNA2	Cyclin A2	Protein Coding	44	GC04M121816	4.61	https://www.genecards.org/cgi-bin/carddisp.pl?gene=CCNA2
CST2	Cystatin SA	Protein Coding	36	GC20M023805	4.61	https://www.genecards.org/cgi-bin/carddisp.pl?gene=CST2
UBR1	Ubiquitin Protein Ligase E3 Component N-Recognin 1	Protein Coding	43	GC15M042942	4.6	https://www.genecards.org/cgi-bin/carddisp.pl?gene=UBR1
PTK2	Protein Tyrosine Kinase 2	Protein Coding	47	GC08M140657	4.6	https://www.genecards.org/cgi-bin/carddisp.pl?gene=PTK2
DCAF8	DDB1 And CUL4 Associated Factor 8	Protein Coding	38	GC01M160215	4.59	https://www.genecards.org/cgi-bin/carddisp.pl?gene=DCAF8
KIR2DL4	Killer Cell Immunoglobulin Like Receptor, Two Ig Domains And Long Cytoplasmic Tail 4	Protein Coding	39	GC19P055441	4.59	https://www.genecards.org/cgi-bin/carddisp.pl?gene=KIR2DL4
ARSA	Arylsulfatase A	Protein Coding	47	GC22M050622	4.58	https://www.genecards.org/cgi-bin/carddisp.pl?gene=ARSA
MMP14	Matrix Metallopeptidase 14	Protein Coding	51	GC14P025277	4.57	https://www.genecards.org/cgi-bin/carddisp.pl?gene=MMP14
PTER	Phosphotriesterase Related	Protein Coding	37	GC10P016436	4.57	https://www.genecards.org/cgi-bin/carddisp.pl?gene=PTER
SERAC1	Serine Active Site Containing 1	Protein Coding	36	GC06M158109	4.57	https://www.genecards.org/cgi-bin/carddisp.pl?gene=SERAC1
XPO1	Exportin 1	Protein Coding	45	GC02M061445	4.57	https://www.genecards.org/cgi-bin/carddisp.pl?gene=XPO1
TNFRSF10B	TNF Receptor Superfamily Member 10b	Protein Coding	50	GC08M023020	4.56	https://www.genecards.org/cgi-bin/carddisp.pl?gene=TNFRSF10B
IFNGR2	Interferon Gamma Receptor 2	Protein Coding	43	GC21P033402	4.56	https://www.genecards.org/cgi-bin/carddisp.pl?gene=IFNGR2
MIR181C	MicroRNA 181c	RNA Gene	20	GC19P013876	4.56	https://www.genecards.org/cgi-bin/carddisp.pl?gene=MIR181C
BMP15	Bone Morphogenetic Protein 15	Protein Coding	41	GC0XP050910	4.56	https://www.genecards.org/cgi-bin/carddisp.pl?gene=BMP15
HLA-DQB2	Major Histocompatibility Complex, Class II, DQ Beta 2	Protein Coding	36	GC06M032756	4.56	https://www.genecards.org/cgi-bin/carddisp.pl?gene=HLA-DQB2
COG6	Component Of Oligomeric Golgi Complex 6	Protein Coding	37	GC13P039655	4.55	https://www.genecards.org/cgi-bin/carddisp.pl?gene=COG6
CELA3B	Chymotrypsin Like Elastase 3B	Protein Coding	37	GC01P021976	4.55	https://www.genecards.org/cgi-bin/carddisp.pl?gene=CELA3B
TXNRD2	Thioredoxin Reductase 2	Protein Coding	46	GC22M019863	4.55	https://www.genecards.org/cgi-bin/carddisp.pl?gene=TXNRD2
APRT	Adenine Phosphoribosyltransferase	Protein Coding	47	GC16M088810	4.55	https://www.genecards.org/cgi-bin/carddisp.pl?gene=APRT
RNPC3	RNA Binding Region (RNP1, RRM) Containing 3	Protein Coding	35	GC01P103525	4.55	https://www.genecards.org/cgi-bin/carddisp.pl?gene=RNPC3
C8A	Complement C8 Alpha Chain	Protein Coding	41	GC01P056854	4.54	https://www.genecards.org/cgi-bin/carddisp.pl?gene=C8A
TERF1	Telomeric Repeat Binding Factor 1	Protein Coding	41	GC08P073003	4.53	https://www.genecards.org/cgi-bin/carddisp.pl?gene=TERF1
AHR	Aryl Hydrocarbon Receptor	Protein Coding	48	GC07P016916	4.53	https://www.genecards.org/cgi-bin/carddisp.pl?gene=AHR
TCF3	Transcription Factor 3	Protein Coding	45	GC19M001609	4.53	https://www.genecards.org/cgi-bin/carddisp.pl?gene=TCF3
RB1	RB Transcriptional Corepressor 1	Protein Coding	49	GC13P048303	4.53	https://www.genecards.org/cgi-bin/carddisp.pl?gene=RB1
KNTC1	Kinetochore Associated 1	Protein Coding	36	GC12P122527	4.52	https://www.genecards.org/cgi-bin/carddisp.pl?gene=KNTC1
ABCC1	ATP Binding Cassette Subfamily C Member 1	Protein Coding	47	GC16P015949	4.52	https://www.genecards.org/cgi-bin/carddisp.pl?gene=ABCC1
KRT10	Keratin 10	Protein Coding	42	GC17M040818	4.52	https://www.genecards.org/cgi-bin/carddisp.pl?gene=KRT10
SPTBN2	Spectrin Beta, Non-Erythrocytic 2	Protein Coding	41	GC11M066684	4.52	https://www.genecards.org/cgi-bin/carddisp.pl?gene=SPTBN2
RNASET2	Ribonuclease T2	Protein Coding	44	GC06M166929	4.51	https://www.genecards.org/cgi-bin/carddisp.pl?gene=RNASET2
GLRA1	Glycine Receptor Alpha 1	Protein Coding	46	GC05M151799	4.51	https://www.genecards.org/cgi-bin/carddisp.pl?gene=GLRA1
DROSHA	Drosha Ribonuclease III	Protein Coding	41	GC05M031401	4.51	https://www.genecards.org/cgi-bin/carddisp.pl?gene=DROSHA
ERAP1	Endoplasmic Reticulum Aminopeptidase 1	Protein Coding	43	GC05M096760	4.51	https://www.genecards.org/cgi-bin/carddisp.pl?gene=ERAP1
GARS1	Glycyl-TRNA Synthetase 1	Protein Coding	36	GC07P030595	4.51	https://www.genecards.org/cgi-bin/carddisp.pl?gene=GARS1
TOLLIP	Toll Interacting Protein	Protein Coding	44	GC11M001274	4.51	https://www.genecards.org/cgi-bin/carddisp.pl?gene=TOLLIP
CD2AP	CD2 Associated Protein	Protein Coding	43	GC06P047777	4.5	https://www.genecards.org/cgi-bin/carddisp.pl?gene=CD2AP
OTULIN	OTU Deubiquitinase With Linear Linkage Specificity	Protein Coding	38	GC05P014667	4.5	https://www.genecards.org/cgi-bin/carddisp.pl?gene=OTULIN
FABP2	Fatty Acid Binding Protein 2	Protein Coding	43	GC04M119317	4.49	https://www.genecards.org/cgi-bin/carddisp.pl?gene=FABP2
RPS6KB1	Ribosomal Protein S6 Kinase B1	Protein Coding	49	GC17P059893	4.49	https://www.genecards.org/cgi-bin/carddisp.pl?gene=RPS6KB1
CFAP47	Cilia And Flagella Associated Protein 47	Protein Coding	25	GC0XP035919	4.49	https://www.genecards.org/cgi-bin/carddisp.pl?gene=CFAP47
CS	Citrate Synthase	Protein Coding	44	GC12M056271	4.49	https://www.genecards.org/cgi-bin/carddisp.pl?gene=CS
ENPP1	Ectonucleotide Pyrophosphatase/Phosphodiesterase 1	Protein Coding	47	GC06P131808	4.49	https://www.genecards.org/cgi-bin/carddisp.pl?gene=ENPP1
SERPINH1	Serpin Family H Member 1	Protein Coding	45	GC11P075562	4.49	https://www.genecards.org/cgi-bin/carddisp.pl?gene=SERPINH1
NOS1	Nitric Oxide Synthase 1	Protein Coding	49	GC12M117208	4.48	https://www.genecards.org/cgi-bin/carddisp.pl?gene=NOS1
SLC6A3	Solute Carrier Family 6 Member 3	Protein Coding	49	GC05M001392	4.48	https://www.genecards.org/cgi-bin/carddisp.pl?gene=SLC6A3
RAP1B	RAP1B, Member Of RAS Oncogene Family	Protein Coding	45	GC12P068610	4.48	https://www.genecards.org/cgi-bin/carddisp.pl?gene=RAP1B
TKFC	Triokinase And FMN Cyclase	Protein Coding	37	GC11P061334	4.48	https://www.genecards.org/cgi-bin/carddisp.pl?gene=TKFC
MIR191	MicroRNA 191	RNA Gene	20	GC03M049247	4.48	https://www.genecards.org/cgi-bin/carddisp.pl?gene=MIR191
MIR133B	MicroRNA 133b	RNA Gene	21	GC06P052148	4.47	https://www.genecards.org/cgi-bin/carddisp.pl?gene=MIR133B
TMPRSS6	Transmembrane Serine Protease 6	Protein Coding	44	GC22M037066	4.46	https://www.genecards.org/cgi-bin/carddisp.pl?gene=TMPRSS6
IL17C	Interleukin 17C	Protein Coding	36	GC16P088638	4.45	https://www.genecards.org/cgi-bin/carddisp.pl?gene=IL17C
CLDN2	Claudin 2	Protein Coding	41	GC0XP106900	4.44	https://www.genecards.org/cgi-bin/carddisp.pl?gene=CLDN2
TTBK2	Tau Tubulin Kinase 2	Protein Coding	43	GC15M042738	4.44	https://www.genecards.org/cgi-bin/carddisp.pl?gene=TTBK2
CBX5	Chromobox 5	Protein Coding	44	GC12M054230	4.44	https://www.genecards.org/cgi-bin/carddisp.pl?gene=CBX5
GRIN2B	Glutamate Ionotropic Receptor NMDA Type Subunit 2B	Protein Coding	50	GC12M013437	4.44	https://www.genecards.org/cgi-bin/carddisp.pl?gene=GRIN2B
CHKB	Choline Kinase Beta	Protein Coding	45	GC22M050578	4.43	https://www.genecards.org/cgi-bin/carddisp.pl?gene=CHKB
TGM6	Transglutaminase 6	Protein Coding	39	GC20P002380	4.43	https://www.genecards.org/cgi-bin/carddisp.pl?gene=TGM6
TP53BP1	Tumor Protein P53 Binding Protein 1	Protein Coding	44	GC15M043403	4.42	https://www.genecards.org/cgi-bin/carddisp.pl?gene=TP53BP1
ODC1	Ornithine Decarboxylase 1	Protein Coding	47	GC02M010432	4.42	https://www.genecards.org/cgi-bin/carddisp.pl?gene=ODC1
ACAT1	Acetyl-CoA Acetyltransferase 1	Protein Coding	49	GC11P108121	4.41	https://www.genecards.org/cgi-bin/carddisp.pl?gene=ACAT1
PRSS16	Serine Protease 16	Protein Coding	37	GC06P027247	4.41	https://www.genecards.org/cgi-bin/carddisp.pl?gene=PRSS16
GLA	Galactosidase Alpha	Protein Coding	48	GC0XM101393	4.4	https://www.genecards.org/cgi-bin/carddisp.pl?gene=GLA
MIR30B	MicroRNA 30b	RNA Gene	20	GC08M134800	4.4	https://www.genecards.org/cgi-bin/carddisp.pl?gene=MIR30B
C9orf72	C9orf72-SMCR8 Complex Subunit	Protein Coding	41	GC09M027539	4.4	https://www.genecards.org/cgi-bin/carddisp.pl?gene=C9orf72
FCAR	Fc Fragment Of IgA Receptor	Protein Coding	41	GC19P055445	4.39	https://www.genecards.org/cgi-bin/carddisp.pl?gene=FCAR
ACAN	Aggrecan	Protein Coding	45	GC15P088813	4.37	https://www.genecards.org/cgi-bin/carddisp.pl?gene=ACAN
CASP7	Caspase 7	Protein Coding	50	GC10P113679	4.37	https://www.genecards.org/cgi-bin/carddisp.pl?gene=CASP7
NEU1	Neuraminidase 1	Protein Coding	44	GC06M031857	4.37	https://www.genecards.org/cgi-bin/carddisp.pl?gene=NEU1
GZMA	Granzyme A	Protein Coding	42	GC05P055102	4.37	https://www.genecards.org/cgi-bin/carddisp.pl?gene=GZMA
VPREB1	V-Set Pre-B Cell Surrogate Light Chain 1	Protein Coding	37	GC22P022244	4.35	https://www.genecards.org/cgi-bin/carddisp.pl?gene=VPREB1
TSLP	Thymic Stromal Lymphopoietin	Protein Coding	38	GC05P111070	4.35	https://www.genecards.org/cgi-bin/carddisp.pl?gene=TSLP
CD63	CD63 Molecule	Protein Coding	41	GC12M055725	4.34	https://www.genecards.org/cgi-bin/carddisp.pl?gene=CD63
VDAC1	Voltage Dependent Anion Channel 1	Protein Coding	45	GC05M133975	4.34	https://www.genecards.org/cgi-bin/carddisp.pl?gene=VDAC1
IL27	Interleukin 27	Protein Coding	38	GC16M028511	4.34	https://www.genecards.org/cgi-bin/carddisp.pl?gene=IL27
MAP2K1	Mitogen-Activated Protein Kinase Kinase 1	Protein Coding	54	GC15P066386	4.33	https://www.genecards.org/cgi-bin/carddisp.pl?gene=MAP2K1
RPS6	Ribosomal Protein S6	Protein Coding	44	GC09M019375	4.33	https://www.genecards.org/cgi-bin/carddisp.pl?gene=RPS6
CDKN1B	Cyclin Dependent Kinase Inhibitor 1B	Protein Coding	48	GC12P012716	4.33	https://www.genecards.org/cgi-bin/carddisp.pl?gene=CDKN1B
DECR1	2,4-Dienoyl-CoA Reductase 1	Protein Coding	41	GC08P090001	4.32	https://www.genecards.org/cgi-bin/carddisp.pl?gene=DECR1
GLRB	Glycine Receptor Beta	Protein Coding	48	GC04P157076	4.31	https://www.genecards.org/cgi-bin/carddisp.pl?gene=GLRB
KIR2DL3	Killer Cell Immunoglobulin Like Receptor, Two Ig Domains And Long Cytoplasmic Tail 3	Protein Coding	36	GC19P055469	4.31	https://www.genecards.org/cgi-bin/carddisp.pl?gene=KIR2DL3
MYAS1	Myasthenia Gravis With Thymus Hyperplasia	Genetic Locus	2	GC06U990322	4.31	https://www.genecards.org/cgi-bin/carddisp.pl?gene=MYAS1
PTK2B	Protein Tyrosine Kinase 2 Beta	Protein Coding	49	GC08P027311	4.3	https://www.genecards.org/cgi-bin/carddisp.pl?gene=PTK2B
GGCX	Gamma-Glutamyl Carboxylase	Protein Coding	46	GC02M085544	4.3	https://www.genecards.org/cgi-bin/carddisp.pl?gene=GGCX
BRD4	Bromodomain Containing 4	Protein Coding	44	GC19M015236	4.3	https://www.genecards.org/cgi-bin/carddisp.pl?gene=BRD4
GFI1B	Growth Factor Independent 1B Transcriptional Repressor	Protein Coding	40	GC09P132945	4.3	https://www.genecards.org/cgi-bin/carddisp.pl?gene=GFI1B
LAP3	Leucine Aminopeptidase 3	Protein Coding	43	GC04P017578	4.28	https://www.genecards.org/cgi-bin/carddisp.pl?gene=LAP3
GLRA2	Glycine Receptor Alpha 2	Protein Coding	44	GC0XP014529	4.28	https://www.genecards.org/cgi-bin/carddisp.pl?gene=GLRA2
GLRA3	Glycine Receptor Alpha 3	Protein Coding	41	GC04M174636	4.28	https://www.genecards.org/cgi-bin/carddisp.pl?gene=GLRA3
CD7	CD7 Molecule	Protein Coding	39	GC17M082314	4.28	https://www.genecards.org/cgi-bin/carddisp.pl?gene=CD7
GLRA4	Glycine Receptor Alpha 4 (Pseudogene)	Pseudogene	33	GC0XM103707	4.28	https://www.genecards.org/cgi-bin/carddisp.pl?gene=GLRA4
UBR2	Ubiquitin Protein Ligase E3 Component N-Recognin 2	Protein Coding	39	GC06P047519	4.27	https://www.genecards.org/cgi-bin/carddisp.pl?gene=UBR2
MIR345	MicroRNA 345	RNA Gene	19	GC14P100307	4.27	https://www.genecards.org/cgi-bin/carddisp.pl?gene=MIR345
LAMA1	Laminin Subunit Alpha 1	Protein Coding	45	GC18M006941	4.27	https://www.genecards.org/cgi-bin/carddisp.pl?gene=LAMA1
GAS6	Growth Arrest Specific 6	Protein Coding	44	GC13M113820	4.27	https://www.genecards.org/cgi-bin/carddisp.pl?gene=GAS6
CYLD	CYLD Lysine 63 Deubiquitinase	Protein Coding	48	GC16P050742	4.26	https://www.genecards.org/cgi-bin/carddisp.pl?gene=CYLD
GPX1	Glutathione Peroxidase 1	Protein Coding	48	GC03M049368	4.26	https://www.genecards.org/cgi-bin/carddisp.pl?gene=GPX1
GLS	Glutaminase	Protein Coding	46	GC02P190880	4.26	https://www.genecards.org/cgi-bin/carddisp.pl?gene=GLS
FIG4	FIG4 Phosphoinositide 5-Phosphatase	Protein Coding	43	GC06P109691	4.25	https://www.genecards.org/cgi-bin/carddisp.pl?gene=FIG4
PROP1	PROP Paired-Like Homeobox 1	Protein Coding	40	GC05M177992	4.25	https://www.genecards.org/cgi-bin/carddisp.pl?gene=PROP1
RPS27A	Ribosomal Protein S27a	Protein Coding	43	GC02P055231	4.24	https://www.genecards.org/cgi-bin/carddisp.pl?gene=RPS27A
PPP1R15A	Protein Phosphatase 1 Regulatory Subunit 15A	Protein Coding	40	GC19P048872	4.23	https://www.genecards.org/cgi-bin/carddisp.pl?gene=PPP1R15A
CCND3	Cyclin D3	Protein Coding	47	GC06M041934	4.23	https://www.genecards.org/cgi-bin/carddisp.pl?gene=CCND3
DSG2	Desmoglein 2	Protein Coding	45	GC18P031498	4.23	https://www.genecards.org/cgi-bin/carddisp.pl?gene=DSG2
IGFBP7	Insulin Like Growth Factor Binding Protein 7	Protein Coding	45	GC04M057030	4.23	https://www.genecards.org/cgi-bin/carddisp.pl?gene=IGFBP7
KIAA1109	KIAA1109	Protein Coding	35	GC04P122152	4.23	https://www.genecards.org/cgi-bin/carddisp.pl?gene=KIAA1109
CANDN1	Candidiasis, Nail 1 (With ICAM1 Deficiency)	Genetic Locus	3	GC11U900009	4.23	https://www.genecards.org/cgi-bin/carddisp.pl?gene=CANDN1
CANDF1	Candidiasis, Familial 1	Genetic Locus	2	GC02U902082	4.23	https://www.genecards.org/cgi-bin/carddisp.pl?gene=CANDF1
MBNP	?Membranous Nephropathy, Susceptibility To	Genetic Locus	2	GC06U902306	4.23	https://www.genecards.org/cgi-bin/carddisp.pl?gene=MBNP
CACNA1C	Calcium Voltage-Gated Channel Subunit Alpha1 C	Protein Coding	48	GC12P001970	4.22	https://www.genecards.org/cgi-bin/carddisp.pl?gene=CACNA1C
LALBA	Lactalbumin Alpha	Protein Coding	39	GC12M048567	4.21	https://www.genecards.org/cgi-bin/carddisp.pl?gene=LALBA
CXCR6	C-X-C Motif Chemokine Receptor 6	Protein Coding	40	GC03P045982	4.21	https://www.genecards.org/cgi-bin/carddisp.pl?gene=CXCR6
DDIT3	DNA Damage Inducible Transcript 3	Protein Coding	45	GC12M057516	4.21	https://www.genecards.org/cgi-bin/carddisp.pl?gene=DDIT3
ABCA3	ATP Binding Cassette Subfamily A Member 3	Protein Coding	48	GC16M002275	4.21	https://www.genecards.org/cgi-bin/carddisp.pl?gene=ABCA3
PRKCA	Protein Kinase C Alpha	Protein Coding	50	GC17P066302	4.2	https://www.genecards.org/cgi-bin/carddisp.pl?gene=PRKCA
EZR	Ezrin	Protein Coding	45	GC06M158765	4.2	https://www.genecards.org/cgi-bin/carddisp.pl?gene=EZR
MC2R	Melanocortin 2 Receptor	Protein Coding	47	GC18M017331	4.2	https://www.genecards.org/cgi-bin/carddisp.pl?gene=MC2R
CDK6	Cyclin Dependent Kinase 6	Protein Coding	54	GC07M092604	4.2	https://www.genecards.org/cgi-bin/carddisp.pl?gene=CDK6
DCN	Decorin	Protein Coding	47	GC12M091140	4.2	https://www.genecards.org/cgi-bin/carddisp.pl?gene=DCN
HBG2	Hemoglobin Subunit Gamma 2	Protein Coding	42	GC11M005372	4.19	https://www.genecards.org/cgi-bin/carddisp.pl?gene=HBG2
CEP83	Centrosomal Protein 83	Protein Coding	35	GC12M094265	4.19	https://www.genecards.org/cgi-bin/carddisp.pl?gene=CEP83
CCN1	Cellular Communication Network Factor 1	Protein Coding	31	GC01P085581	4.19	https://www.genecards.org/cgi-bin/carddisp.pl?gene=CCN1
CDK2	Cyclin Dependent Kinase 2	Protein Coding	52	GC12P055966	4.19	https://www.genecards.org/cgi-bin/carddisp.pl?gene=CDK2
FCGR2C	Fc Fragment Of IgG Receptor IIc (Gene/Pseudogene)	Protein Coding	34	GC01P161551	4.18	https://www.genecards.org/cgi-bin/carddisp.pl?gene=FCGR2C
CTSK	Cathepsin K	Protein Coding	48	GC01M150796	4.18	https://www.genecards.org/cgi-bin/carddisp.pl?gene=CTSK
MIR25	MicroRNA 25	RNA Gene	20	GC07M100093	4.18	https://www.genecards.org/cgi-bin/carddisp.pl?gene=MIR25
HDAC1	Histone Deacetylase 1	Protein Coding	49	GC01P032292	4.18	https://www.genecards.org/cgi-bin/carddisp.pl?gene=HDAC1
PSAP	Prosaposin	Protein Coding	46	GC10M071816	4.18	https://www.genecards.org/cgi-bin/carddisp.pl?gene=PSAP
ALG3	ALG3 Alpha-1,3- Mannosyltransferase	Protein Coding	42	GC03M184244	4.17	https://www.genecards.org/cgi-bin/carddisp.pl?gene=ALG3
KIF3B	Kinesin Family Member 3B	Protein Coding	39	GC20P032277	4.17	https://www.genecards.org/cgi-bin/carddisp.pl?gene=KIF3B
NPB	Neuropeptide B	Protein Coding	31	GC17P081900	4.17	https://www.genecards.org/cgi-bin/carddisp.pl?gene=NPB
FLNB	Filamin B	Protein Coding	45	GC03P058008	4.17	https://www.genecards.org/cgi-bin/carddisp.pl?gene=FLNB
BCHE	Butyrylcholinesterase	Protein Coding	48	GC03M165772	4.17	https://www.genecards.org/cgi-bin/carddisp.pl?gene=BCHE
INHA	Inhibin Subunit Alpha	Protein Coding	43	GC02P219569	4.16	https://www.genecards.org/cgi-bin/carddisp.pl?gene=INHA
NDUFS1	NADH:Ubiquinone Oxidoreductase Core Subunit S1	Protein Coding	45	GC02M206114	4.15	https://www.genecards.org/cgi-bin/carddisp.pl?gene=NDUFS1
DCXR	Dicarbonyl And L-Xylulose Reductase	Protein Coding	44	GC17M082036	4.15	https://www.genecards.org/cgi-bin/carddisp.pl?gene=DCXR
IFN1@	Interferon, Type 1, Cluster	Gene Cluster	4	GC09U990039	4.15	https://www.genecards.org/cgi-bin/carddisp.pl?gene=IFN1%40
ITGA1	Integrin Subunit Alpha 1	Protein Coding	41	GC05P052788	4.15	https://www.genecards.org/cgi-bin/carddisp.pl?gene=ITGA1
PROM1	Prominin 1	Protein Coding	44	GC04M015965	4.14	https://www.genecards.org/cgi-bin/carddisp.pl?gene=PROM1
IFITM1	Interferon Induced Transmembrane Protein 1	Protein Coding	41	GC11P000313	4.14	https://www.genecards.org/cgi-bin/carddisp.pl?gene=IFITM1
MAFB	MAF BZIP Transcription Factor B	Protein Coding	43	GC20M040685	4.14	https://www.genecards.org/cgi-bin/carddisp.pl?gene=MAFB
KTN1	Kinectin 1	Protein Coding	39	GC14P055559	4.14	https://www.genecards.org/cgi-bin/carddisp.pl?gene=KTN1
POSTN	Periostin	Protein Coding	43	GC13M037562	4.13	https://www.genecards.org/cgi-bin/carddisp.pl?gene=POSTN
TOR1B	Torsin Family 1 Member B	Protein Coding	38	GC09P129803	4.13	https://www.genecards.org/cgi-bin/carddisp.pl?gene=TOR1B
IL21-AS1	IL21 Antisense RNA 1	RNA Gene	14	GC04P122544	4.13	https://www.genecards.org/cgi-bin/carddisp.pl?gene=IL21-AS1
LMOD1	Leiomodin 1	Protein Coding	40	GC01M201896	4.12	https://www.genecards.org/cgi-bin/carddisp.pl?gene=LMOD1
TRA	T Cell Receptor Alpha Locus	Protein Coding	17	GC14P021621	4.12	https://www.genecards.org/cgi-bin/carddisp.pl?gene=TRA
TP63	Tumor Protein P63	Protein Coding	48	GC03P189598	4.12	https://www.genecards.org/cgi-bin/carddisp.pl?gene=TP63
NOTCH3	Notch Receptor 3	Protein Coding	49	GC19M015159	4.12	https://www.genecards.org/cgi-bin/carddisp.pl?gene=NOTCH3
ADCY10	Adenylate Cyclase 10	Protein Coding	45	GC01M167809	4.11	https://www.genecards.org/cgi-bin/carddisp.pl?gene=ADCY10
KISS1	KiSS-1 Metastasis Suppressor	Protein Coding	41	GC01M204190	4.11	https://www.genecards.org/cgi-bin/carddisp.pl?gene=KISS1
LEXM	Lymphocyte Expansion Molecule	Protein Coding	24	GC01P054807	4.11	https://www.genecards.org/cgi-bin/carddisp.pl?gene=LEXM
CLEC12A	C-Type Lectin Domain Family 12 Member A	Protein Coding	37	GC12P009951	4.11	https://www.genecards.org/cgi-bin/carddisp.pl?gene=CLEC12A
BMP4	Bone Morphogenetic Protein 4	Protein Coding	49	GC14M053949	4.1	https://www.genecards.org/cgi-bin/carddisp.pl?gene=BMP4
CNR2	Cannabinoid Receptor 2	Protein Coding	45	GC01M023870	4.1	https://www.genecards.org/cgi-bin/carddisp.pl?gene=CNR2
LINC01193	Long Intergenic Non-Protein Coding RNA 1193	RNA Gene	13	GC15P021072	4.09	https://www.genecards.org/cgi-bin/carddisp.pl?gene=LINC01193
APOBEC1	Apolipoprotein B MRNA Editing Enzyme Catalytic Subunit 1	Protein Coding	39	GC12M007649	4.09	https://www.genecards.org/cgi-bin/carddisp.pl?gene=APOBEC1
CAV2	Caveolin 2	Protein Coding	42	GC07P116287	4.09	https://www.genecards.org/cgi-bin/carddisp.pl?gene=CAV2
MMP13	Matrix Metallopeptidase 13	Protein Coding	50	GC11M102942	4.09	https://www.genecards.org/cgi-bin/carddisp.pl?gene=MMP13
DNM1L	Dynamin 1 Like	Protein Coding	47	GC12P032679	4.08	https://www.genecards.org/cgi-bin/carddisp.pl?gene=DNM1L
CDH5	Cadherin 5	Protein Coding	47	GC16P066366	4.08	https://www.genecards.org/cgi-bin/carddisp.pl?gene=CDH5
RASSF1	Ras Association Domain Family Member 1	Protein Coding	44	GC03M050329	4.08	https://www.genecards.org/cgi-bin/carddisp.pl?gene=RASSF1
LTB	Lymphotoxin Beta	Protein Coding	40	GC06M032590	4.08	https://www.genecards.org/cgi-bin/carddisp.pl?gene=LTB
F11	Coagulation Factor XI	Protein Coding	45	GC04P186265	4.07	https://www.genecards.org/cgi-bin/carddisp.pl?gene=F11
DHFR	Dihydrofolate Reductase	Protein Coding	49	GC05M080626	4.07	https://www.genecards.org/cgi-bin/carddisp.pl?gene=DHFR
CHAT	Choline O-Acetyltransferase	Protein Coding	47	GC10P049609	4.06	https://www.genecards.org/cgi-bin/carddisp.pl?gene=CHAT
MTR	5-Methyltetrahydrofolate-Homocysteine Methyltransferase	Protein Coding	46	GC01P236795	4.05	https://www.genecards.org/cgi-bin/carddisp.pl?gene=MTR
SEM1	SEM1 26S Proteasome Complex Subunit	Protein Coding	32	GC07M096483	4.05	https://www.genecards.org/cgi-bin/carddisp.pl?gene=SEM1
APOLD1	Apolipoprotein L Domain Containing 1	Protein Coding	33	GC12P012725	4.05	https://www.genecards.org/cgi-bin/carddisp.pl?gene=APOLD1
SUPT5H	SPT5 Homolog, DSIF Elongation Factor Subunit	Protein Coding	39	GC19P039436	4.05	https://www.genecards.org/cgi-bin/carddisp.pl?gene=SUPT5H
PTGDS	Prostaglandin D2 Synthase	Protein Coding	45	GC09P136982	4.04	https://www.genecards.org/cgi-bin/carddisp.pl?gene=PTGDS
JAZF1	JAZF Zinc Finger 1	Protein Coding	39	GC07M027830	4.04	https://www.genecards.org/cgi-bin/carddisp.pl?gene=JAZF1
ATP11C	ATPase Phospholipid Transporting 11C	Protein Coding	36	GC0XM139726	4.04	https://www.genecards.org/cgi-bin/carddisp.pl?gene=ATP11C
MAT2A	Methionine Adenosyltransferase 2A	Protein Coding	47	GC02P085538	4.04	https://www.genecards.org/cgi-bin/carddisp.pl?gene=MAT2A
GOT1	Glutamic-Oxaloacetic Transaminase 1	Protein Coding	47	GC10M099396	4.03	https://www.genecards.org/cgi-bin/carddisp.pl?gene=GOT1
MSTN	Myostatin	Protein Coding	45	GC02M190055	4.03	https://www.genecards.org/cgi-bin/carddisp.pl?gene=MSTN
GNRH1	Gonadotropin Releasing Hormone 1	Protein Coding	41	GC08M025419	4.03	https://www.genecards.org/cgi-bin/carddisp.pl?gene=GNRH1
PTS	6-Pyruvoyltetrahydropterin Synthase	Protein Coding	47	GC11P112226	4.03	https://www.genecards.org/cgi-bin/carddisp.pl?gene=PTS
INSL6	Insulin Like 6	Protein Coding	35	GC09M004991	4.03	https://www.genecards.org/cgi-bin/carddisp.pl?gene=INSL6
EYS	Eyes Shut Homolog	Protein Coding	36	GC06M063719	4.03	https://www.genecards.org/cgi-bin/carddisp.pl?gene=EYS
CAPN5	Calpain 5	Protein Coding	43	GC11P077066	4.02	https://www.genecards.org/cgi-bin/carddisp.pl?gene=CAPN5
KRT17	Keratin 17	Protein Coding	45	GC17M041619	4.02	https://www.genecards.org/cgi-bin/carddisp.pl?gene=KRT17
NEFL	Neurofilament Light	Protein Coding	46	GC08M024950	4.02	https://www.genecards.org/cgi-bin/carddisp.pl?gene=NEFL
COL4A3	Collagen Type IV Alpha 3 Chain	Protein Coding	44	GC02P227164	4.01	https://www.genecards.org/cgi-bin/carddisp.pl?gene=COL4A3
STAT6	Signal Transducer And Activator Of Transcription 6	Protein Coding	50	GC12M057095	4	https://www.genecards.org/cgi-bin/carddisp.pl?gene=STAT6
SCHIP1	Schwannomin Interacting Protein 1	Protein Coding	35	GC03P159273	4	https://www.genecards.org/cgi-bin/carddisp.pl?gene=SCHIP1
OPA3	Outer Mitochondrial Membrane Lipid Metabolism Regulator OPA3	Protein Coding	39	GC19M045527	3.99	https://www.genecards.org/cgi-bin/carddisp.pl?gene=OPA3
PPP1R15B	Protein Phosphatase 1 Regulatory Subunit 15B	Protein Coding	37	GC01M204400	3.99	https://www.genecards.org/cgi-bin/carddisp.pl?gene=PPP1R15B
LAMA2	Laminin Subunit Alpha 2	Protein Coding	43	GC06P128863	3.99	https://www.genecards.org/cgi-bin/carddisp.pl?gene=LAMA2
PLA2G4A	Phospholipase A2 Group IVA	Protein Coding	49	GC01P186798	3.99	https://www.genecards.org/cgi-bin/carddisp.pl?gene=PLA2G4A
OPTN	Optineurin	Protein Coding	44	GC10P013099	3.99	https://www.genecards.org/cgi-bin/carddisp.pl?gene=OPTN
FANCD2	FA Complementation Group D2	Protein Coding	47	GC03P010026	3.98	https://www.genecards.org/cgi-bin/carddisp.pl?gene=FANCD2
SHOX	Short Stature Homeobox	Protein Coding	38	GC0XP000624	3.98	https://www.genecards.org/cgi-bin/carddisp.pl?gene=SHOX
FMN1	Formin 1	Protein Coding	38	GC15M032765	3.98	https://www.genecards.org/cgi-bin/carddisp.pl?gene=FMN1
SEC24B	SEC24 Homolog B, COPII Coat Complex Component	Protein Coding	40	GC04P109433	3.97	https://www.genecards.org/cgi-bin/carddisp.pl?gene=SEC24B
PSORS1C1	Psoriasis Susceptibility 1 Candidate 1	Protein Coding	28	GC06P031114	3.97	https://www.genecards.org/cgi-bin/carddisp.pl?gene=PSORS1C1
FANCA	FA Complementation Group A	Protein Coding	48	GC16M089748	3.96	https://www.genecards.org/cgi-bin/carddisp.pl?gene=FANCA
EPOR	Erythropoietin Receptor	Protein Coding	48	GC19M011377	3.96	https://www.genecards.org/cgi-bin/carddisp.pl?gene=EPOR
AKR1A1	Aldo-Keto Reductase Family 1 Member A1	Protein Coding	44	GC01P045550	3.96	https://www.genecards.org/cgi-bin/carddisp.pl?gene=AKR1A1
GDF9	Growth Differentiation Factor 9	Protein Coding	39	GC05M132861	3.96	https://www.genecards.org/cgi-bin/carddisp.pl?gene=GDF9
FGF1	Fibroblast Growth Factor 1	Protein Coding	48	GC05M142555	3.96	https://www.genecards.org/cgi-bin/carddisp.pl?gene=FGF1
KRT1	Keratin 1	Protein Coding	44	GC12M052674	3.96	https://www.genecards.org/cgi-bin/carddisp.pl?gene=KRT1
TGIF1	TGFB Induced Factor Homeobox 1	Protein Coding	45	GC18P003411	3.95	https://www.genecards.org/cgi-bin/carddisp.pl?gene=TGIF1
PLEK	Pleckstrin	Protein Coding	40	GC02P068365	3.95	https://www.genecards.org/cgi-bin/carddisp.pl?gene=PLEK
DENND1B	DENN Domain Containing 1B	Protein Coding	35	GC01M197473	3.95	https://www.genecards.org/cgi-bin/carddisp.pl?gene=DENND1B
MIR519D	MicroRNA 519d	RNA Gene	17	GC19P053713	3.95	https://www.genecards.org/cgi-bin/carddisp.pl?gene=MIR519D
DAG1	Dystroglycan 1	Protein Coding	46	GC03P049482	3.95	https://www.genecards.org/cgi-bin/carddisp.pl?gene=DAG1
COG7	Component Of Oligomeric Golgi Complex 7	Protein Coding	39	GC16M023307	3.94	https://www.genecards.org/cgi-bin/carddisp.pl?gene=COG7
ATRIP	ATR Interacting Protein	Protein Coding	41	GC03P048449	3.93	https://www.genecards.org/cgi-bin/carddisp.pl?gene=ATRIP
ATRIP-TREX1	ATRIP-TREX1 Readthrough	RNA Gene	4	GC03P048450	3.93	https://www.genecards.org/cgi-bin/carddisp.pl?gene=ATRIP-TREX1
GP6	Glycoprotein VI Platelet	Protein Coding	44	GC19M055013	3.93	https://www.genecards.org/cgi-bin/carddisp.pl?gene=GP6
FGFR2	Fibroblast Growth Factor Receptor 2	Protein Coding	54	GC10M121478	3.93	https://www.genecards.org/cgi-bin/carddisp.pl?gene=FGFR2
MIR342	MicroRNA 342	RNA Gene	19	GC14P100109	3.93	https://www.genecards.org/cgi-bin/carddisp.pl?gene=MIR342
RPS17	Ribosomal Protein S17	Protein Coding	42	GC15M082536	3.93	https://www.genecards.org/cgi-bin/carddisp.pl?gene=RPS17
MCM2	Minichromosome Maintenance Complex Component 2	Protein Coding	47	GC03P127598	3.93	https://www.genecards.org/cgi-bin/carddisp.pl?gene=MCM2
FOXP1	Forkhead Box P1	Protein Coding	45	GC03M070926	3.92	https://www.genecards.org/cgi-bin/carddisp.pl?gene=FOXP1
IARS1	Isoleucyl-TRNA Synthetase 1	Protein Coding	35	GC09M092211	3.92	https://www.genecards.org/cgi-bin/carddisp.pl?gene=IARS1
CD9	CD9 Molecule	Protein Coding	44	GC12P008124	3.91	https://www.genecards.org/cgi-bin/carddisp.pl?gene=CD9
SKI	SKI Proto-Oncogene	Protein Coding	45	GC01P002228	3.91	https://www.genecards.org/cgi-bin/carddisp.pl?gene=SKI
BIRC2	Baculoviral IAP Repeat Containing 2	Protein Coding	45	GC11P102347	3.91	https://www.genecards.org/cgi-bin/carddisp.pl?gene=BIRC2
CBLB	Cbl Proto-Oncogene B	Protein Coding	44	GC03M105655	3.91	https://www.genecards.org/cgi-bin/carddisp.pl?gene=CBLB
FLT3LG	Fms Related Receptor Tyrosine Kinase 3 Ligand	Protein Coding	40	GC19P049475	3.91	https://www.genecards.org/cgi-bin/carddisp.pl?gene=FLT3LG
EPAS1	Endothelial PAS Domain Protein 1	Protein Coding	48	GC02P046293	3.91	https://www.genecards.org/cgi-bin/carddisp.pl?gene=EPAS1
HTR3A	5-Hydroxytryptamine Receptor 3A	Protein Coding	45	GC11P113974	3.91	https://www.genecards.org/cgi-bin/carddisp.pl?gene=HTR3A
SERPINB2	Serpin Family B Member 2	Protein Coding	44	GC18P063871	3.9	https://www.genecards.org/cgi-bin/carddisp.pl?gene=SERPINB2
PLA2G1B	Phospholipase A2 Group IB	Protein Coding	46	GC12M120322	3.9	https://www.genecards.org/cgi-bin/carddisp.pl?gene=PLA2G1B
SIRT3	Sirtuin 3	Protein Coding	48	GC11M000215	3.9	https://www.genecards.org/cgi-bin/carddisp.pl?gene=SIRT3
UGT1A7	UDP Glucuronosyltransferase Family 1 Member A7	Protein Coding	39	GC02P233681	3.9	https://www.genecards.org/cgi-bin/carddisp.pl?gene=UGT1A7
B3GALT6	Beta-1,3-Galactosyltransferase 6	Protein Coding	39	GC01P001232	3.9	https://www.genecards.org/cgi-bin/carddisp.pl?gene=B3GALT6
TP73	Tumor Protein P73	Protein Coding	45	GC01P003652	3.89	https://www.genecards.org/cgi-bin/carddisp.pl?gene=TP73
YAP1	Yes1 Associated Transcriptional Regulator	Protein Coding	47	GC11P102110	3.89	https://www.genecards.org/cgi-bin/carddisp.pl?gene=YAP1
NLRC4	NLR Family CARD Domain Containing 4	Protein Coding	44	GC02M032224	3.88	https://www.genecards.org/cgi-bin/carddisp.pl?gene=NLRC4
BSG	Basigin (Ok Blood Group)	Protein Coding	44	GC19P000571	3.88	https://www.genecards.org/cgi-bin/carddisp.pl?gene=BSG
DHODH	Dihydroorotate Dehydrogenase (Quinone)	Protein Coding	45	GC16P072008	3.88	https://www.genecards.org/cgi-bin/carddisp.pl?gene=DHODH
DNASE2	Deoxyribonuclease 2, Lysosomal	Protein Coding	39	GC19M012875	3.87	https://www.genecards.org/cgi-bin/carddisp.pl?gene=DNASE2
GUSB	Glucuronidase Beta	Protein Coding	47	GC07M065960	3.87	https://www.genecards.org/cgi-bin/carddisp.pl?gene=GUSB
GGT3P	Gamma-Glutamyltransferase 3 Pseudogene	Pseudogene	18	GC22M018773	3.87	https://www.genecards.org/cgi-bin/carddisp.pl?gene=GGT3P
RGS1	Regulator Of G Protein Signaling 1	Protein Coding	38	GC01P192544	3.86	https://www.genecards.org/cgi-bin/carddisp.pl?gene=RGS1
F13A1	Coagulation Factor XIII A Chain	Protein Coding	45	GC06M006144	3.86	https://www.genecards.org/cgi-bin/carddisp.pl?gene=F13A1
ICAM2	Intercellular Adhesion Molecule 2	Protein Coding	45	GC17M064002	3.86	https://www.genecards.org/cgi-bin/carddisp.pl?gene=ICAM2
UGT1A8	UDP Glucuronosyltransferase Family 1 Member A8	Protein Coding	35	GC02P233618	3.85	https://www.genecards.org/cgi-bin/carddisp.pl?gene=UGT1A8
DHX58	DExH-Box Helicase 58	Protein Coding	39	GC17M042101	3.85	https://www.genecards.org/cgi-bin/carddisp.pl?gene=DHX58
MDK	Midkine	Protein Coding	43	GC11P046402	3.85	https://www.genecards.org/cgi-bin/carddisp.pl?gene=MDK
SCN1A	Sodium Voltage-Gated Channel Alpha Subunit 1	Protein Coding	47	GC02M165989	3.85	https://www.genecards.org/cgi-bin/carddisp.pl?gene=SCN1A
PYCARD	PYD And CARD Domain Containing	Protein Coding	43	GC16M031201	3.84	https://www.genecards.org/cgi-bin/carddisp.pl?gene=PYCARD
RPS3A	Ribosomal Protein S3A	Protein Coding	41	GC04P151099	3.84	https://www.genecards.org/cgi-bin/carddisp.pl?gene=RPS3A
IDUA	Alpha-L-Iduronidase	Protein Coding	42	GC04P000986	3.84	https://www.genecards.org/cgi-bin/carddisp.pl?gene=IDUA
SRRT	Serrate, RNA Effector Molecule	Protein Coding	37	GC07P100875	3.84	https://www.genecards.org/cgi-bin/carddisp.pl?gene=SRRT
IL25	Interleukin 25	Protein Coding	38	GC14P025284	3.83	https://www.genecards.org/cgi-bin/carddisp.pl?gene=IL25
GTPBP1	GTP Binding Protein 1	Protein Coding	38	GC22P038705	3.83	https://www.genecards.org/cgi-bin/carddisp.pl?gene=GTPBP1
ZNF23	Zinc Finger Protein 23	Protein Coding	38	GC16M071463	3.83	https://www.genecards.org/cgi-bin/carddisp.pl?gene=ZNF23
H3-2	H3.2 Histone (Putative)	Protein Coding	17	GC01M143894	3.83	https://www.genecards.org/cgi-bin/carddisp.pl?gene=H3-2
NDRG1	N-Myc Downstream Regulated 1	Protein Coding	45	GC08M133237	3.83	https://www.genecards.org/cgi-bin/carddisp.pl?gene=NDRG1
AQP3	Aquaporin 3 (Gill Blood Group)	Protein Coding	47	GC09M033431	3.81	https://www.genecards.org/cgi-bin/carddisp.pl?gene=AQP3
IL19	Interleukin 19	Protein Coding	40	GC01P206770	3.81	https://www.genecards.org/cgi-bin/carddisp.pl?gene=IL19
ENPP2	Ectonucleotide Pyrophosphatase/Phosphodiesterase 2	Protein Coding	44	GC08M119556	3.81	https://www.genecards.org/cgi-bin/carddisp.pl?gene=ENPP2
F2RL1	F2R Like Trypsin Receptor 1	Protein Coding	45	GC05P076818	3.81	https://www.genecards.org/cgi-bin/carddisp.pl?gene=F2RL1
COPS5	COP9 Signalosome Subunit 5	Protein Coding	42	GC08M067043	3.81	https://www.genecards.org/cgi-bin/carddisp.pl?gene=COPS5
ANXA6	Annexin A6	Protein Coding	43	GC05M151077	3.81	https://www.genecards.org/cgi-bin/carddisp.pl?gene=ANXA6
WNT3A	Wnt Family Member 3A	Protein Coding	47	GC01P228127	3.8	https://www.genecards.org/cgi-bin/carddisp.pl?gene=WNT3A
CA1	Carbonic Anhydrase 1	Protein Coding	47	GC08M085327	3.8	https://www.genecards.org/cgi-bin/carddisp.pl?gene=CA1
G6PC2	Glucose-6-Phosphatase Catalytic Subunit 2	Protein Coding	38	GC02P168901	3.8	https://www.genecards.org/cgi-bin/carddisp.pl?gene=G6PC2
KCNN4	Potassium Calcium-Activated Channel Subfamily N Member 4	Protein Coding	48	GC19M043767	3.79	https://www.genecards.org/cgi-bin/carddisp.pl?gene=KCNN4
MIR99B	MicroRNA 99b	RNA Gene	18	GC19P051692	3.79	https://www.genecards.org/cgi-bin/carddisp.pl?gene=MIR99B
ADAD1	Adenosine Deaminase Domain Containing 1	Protein Coding	36	GC04P122378	3.78	https://www.genecards.org/cgi-bin/carddisp.pl?gene=ADAD1
CISH	Cytokine Inducible SH2 Containing Protein	Protein Coding	44	GC03M050618	3.78	https://www.genecards.org/cgi-bin/carddisp.pl?gene=CISH
IRAK3	Interleukin 1 Receptor Associated Kinase 3	Protein Coding	48	GC12P066188	3.77	https://www.genecards.org/cgi-bin/carddisp.pl?gene=IRAK3
NF1	Neurofibromin 1	Protein Coding	48	GC17P031094	3.77	https://www.genecards.org/cgi-bin/carddisp.pl?gene=NF1
AP1S3	Adaptor Related Protein Complex 1 Subunit Sigma 3	Protein Coding	40	GC02M223751	3.77	https://www.genecards.org/cgi-bin/carddisp.pl?gene=AP1S3
TERF2	Telomeric Repeat Binding Factor 2	Protein Coding	40	GC16M069355	3.77	https://www.genecards.org/cgi-bin/carddisp.pl?gene=TERF2
CCNE1	Cyclin E1	Protein Coding	48	GC19P029811	3.76	https://www.genecards.org/cgi-bin/carddisp.pl?gene=CCNE1
KLRC2	Killer Cell Lectin Like Receptor C2	Protein Coding	37	GC12M013869	3.76	https://www.genecards.org/cgi-bin/carddisp.pl?gene=KLRC2
EGR1	Early Growth Response 1	Protein Coding	44	GC05P138465	3.75	https://www.genecards.org/cgi-bin/carddisp.pl?gene=EGR1
DDOST	Dolichyl-Diphosphooligosaccharide--Protein Glycosyltransferase Non-Catalytic Subunit	Protein Coding	45	GC01M020651	3.75	https://www.genecards.org/cgi-bin/carddisp.pl?gene=DDOST
TCOF1	Treacle Ribosome Biogenesis Factor 1	Protein Coding	42	GC05P150358	3.75	https://www.genecards.org/cgi-bin/carddisp.pl?gene=TCOF1
EDNRB	Endothelin Receptor Type B	Protein Coding	49	GC13M077895	3.74	https://www.genecards.org/cgi-bin/carddisp.pl?gene=EDNRB
ANGPTL4	Angiopoietin Like 4	Protein Coding	45	GC19P008363	3.74	https://www.genecards.org/cgi-bin/carddisp.pl?gene=ANGPTL4
IFI44L	Interferon Induced Protein 44 Like	Protein Coding	33	GC01P078619	3.74	https://www.genecards.org/cgi-bin/carddisp.pl?gene=IFI44L
RPA1	Replication Protein A1	Protein Coding	45	GC17P001829	3.73	https://www.genecards.org/cgi-bin/carddisp.pl?gene=RPA1
TULP1	TUB Like Protein 1	Protein Coding	42	GC06M042216	3.73	https://www.genecards.org/cgi-bin/carddisp.pl?gene=TULP1
HDC	Histidine Decarboxylase	Protein Coding	44	GC15M050241	3.72	https://www.genecards.org/cgi-bin/carddisp.pl?gene=HDC
TARDBP	TAR DNA Binding Protein	Protein Coding	45	GC01P011013	3.72	https://www.genecards.org/cgi-bin/carddisp.pl?gene=TARDBP
KIR2DL1	Killer Cell Immunoglobulin Like Receptor, Two Ig Domains And Long Cytoplasmic Tail 1	Protein Coding	36	GC19P055437	3.72	https://www.genecards.org/cgi-bin/carddisp.pl?gene=KIR2DL1
SOX2	SRY-Box Transcription Factor 2	Protein Coding	47	GC03P181711	3.72	https://www.genecards.org/cgi-bin/carddisp.pl?gene=SOX2
CELA1	Chymotrypsin Like Elastase 1	Protein Coding	36	GC12M051328	3.71	https://www.genecards.org/cgi-bin/carddisp.pl?gene=CELA1
SNRPN	Small Nuclear Ribonucleoprotein Polypeptide N	Protein Coding	44	GC15P024823	3.71	https://www.genecards.org/cgi-bin/carddisp.pl?gene=SNRPN
KCNA1	Potassium Voltage-Gated Channel Subfamily A Member 1	Protein Coding	44	GC12P008111	3.71	https://www.genecards.org/cgi-bin/carddisp.pl?gene=KCNA1
COLQ	Collagen Like Tail Subunit Of Asymmetric Acetylcholinesterase	Protein Coding	39	GC03M015815	3.7	https://www.genecards.org/cgi-bin/carddisp.pl?gene=COLQ
MKI67	Marker Of Proliferation Ki-67	Protein Coding	44	GC10M128096	3.69	https://www.genecards.org/cgi-bin/carddisp.pl?gene=MKI67
KLF6	Kruppel Like Factor 6	Protein Coding	44	GC10M003779	3.69	https://www.genecards.org/cgi-bin/carddisp.pl?gene=KLF6
SFTPA1	Surfactant Protein A1	Protein Coding	41	GC10P084171	3.69	https://www.genecards.org/cgi-bin/carddisp.pl?gene=SFTPA1
[truncated: 3,300 more rows]
