# Supplementary material for: Celastrol Alleviates Autoimmune Hepatitis Through the PI3K/AKT Signaling Pathway Based on Network Pharmacology and Experiments
Source: Front Pharmacol. 2022 Mar 10;13:816350. doi: 10.3389/fphar.2022.816350 (PMC8960436; doi:10.3389/fphar.2022.816350)
Supplement: Supplementary file 1 [file DataSheet3.ZIP › source data -1/Venn/potential targets of Celastrol.xlsx]

## Sheet: 合并信息
ZAP70
YARS1
XIAP
WAS
WARS1
VEGFA
VDR
UAP1
TYMS
TTR
TTPA
TRDMT1
TRAPPC3
TPSB2
TPH1
TNNC1
TIMP2
TIMP1
THRB
THRA
TGM3
TGFBR1
TGFB2
TGFB1
TEK
TAP1
SYK
SULT2B1
SULT2A1
SULT1E1
SULT1A1
STS
STAT1
SRC
SPR
SORD
SOD2
SHBG
SETD7
SERPINA1
SEC14L2
SDS
S100A9
RXRB
RXRA
RORA
RNASE4
RNASE3
RNASE2
RFK
REN
RBP4
RARG
RARB
RARA
RAP2A
RAF1
RAC1
PYGL
PTPN11
PTPN1
PTGS2
PSAP
PROCR
PRKCQ
PRKACA
PPP5C
PPP1CC
PPIA
PPCDC
PPARG
PPARD
PPARA
PNMT
PLAU
PLA2G2A
PLA2G10
PKLR
PIM1
PIK3R1
PIK3CG
PGR
PGF
PDPK1
PDK2
PDE5A
PDE4D
PDE4B
PDE3B
PCTP
PCK1
PARP1
PAH
PADI4
OAT
NT5M
NR3C2
NR3C1
NR3C1
NR1I3
NR1I2
NR1H4
NR1H3
NR1H2
NQO1
NOS3
NMNAT1
MYC
MTHFD1
MTAP
MMP9
MMP8
MMP3
MMP2
MMP16
MMP13
MMP12
MMP1
MME
MIF
MET
MDM2
MAPKAPK2
MAPK8
MAPK14
MAPK12
MAPK10
MAPK1
MAP2K1
MAOB
LTA4H
LCN2
LCK
KYAT1
KIT
KIF11
KDR
JUN
JAK3
JAK2
IVD
ITK
ITGAL
INSR
IMPDH2
IL2
IGLV2-8
IGF1R
IGF1
HSPA8
HSP90AB1
HSP90AA1
HSD17B11
HSD17B1
HSD11B1
HRAS
HNMT
HNF4G
HMOX1
HMGCR
HEXB
HDAC8
HCK
HADH
GSTZ1
GSTT2B
GSTP1
GSTM2
GSTM1
GSTA1
GSR
GSK3B
GRB2
GPI
GP1BA
GM2A
GLO1
GCK
GCDH
GC
GART
FNTA
FN1
FLT1
FKBP3
FKBP1B
FKBP1A
FHIT
FGFR2
FGFR1
FECH
FDPS
FABP7
FABP6
FABP5
FABP4
FABP3
F7
F2
F11
F10
ESRRG
Esr2
ESR1
ERBB4
EPHX2
EPHB4
ELANE
EIF4E
EGFR
DUT
DUSP6
DTYMK
DPP4
DPEP1
DOT1L
DHODH
DHFR
DCXR
DCK
DAPK1
CYP2C9
CYP2C8
CYP19A1
CTSS
CTSK
CTSF
CTSB
CTNNA1
CSK
CRABP2
COL7A1
COL4A4
CMA1
CHIT1
CHEK1
CFLAR
CFD
CES1
CDK6
CDK2
CDC37
CCNT1
CCND1
CCNA2
CBR1
CASP7
CASP3
CASP1
CA2
CA1
BTK
BST1
BMP2
BLVRB
BIRC7
BIRC5
BIRC2
BHMT
BCL2L1
BCHE
BCAT2
BAX
BACE1
AURKA
ARL5A
AR
APOA2
ANXA5
AMY2A
AMD1
ALDH2
ALB
ALAD
AKT2
AKT1
AKR1C3
AKR1C2
AKR1C1
AKR1B1
AGXT
ADK
ADH5
ADH1C
ADH1B
ADAM33
ADAM17
ACP3
ACAT1
ACADM
ABO
ABL1
BCL2
