# Supplementary material for: Celastrol Alleviates Autoimmune Hepatitis Through the PI3K/AKT Signaling Pathway Based on Network Pharmacology and Experiments
Source: Front Pharmacol. 2022 Mar 10;13:816350. doi: 10.3389/fphar.2022.816350 (PMC8960436; doi:10.3389/fphar.2022.816350)
Supplement: Supplementary file 3 [file DataSheet4.ZIP]

Archive with 39 entries (33 files):
- source data-2/
- source data-2/Histology/
- source data-2/Histology/cel(c) HE.jpg
- source data-2/Histology/cel(c).jpg
- source data-2/Histology/Cel.jpg
- source data-2/Histology/conA+Cel.jpg
- source data-2/Histology/ConA.jpg
- source data-2/Histology/control-c HE.jpg
- source data-2/Histology/control-c.jpg
- source data-2/Histology/control.jpg
- source data-2/Histology/CYP HE.jpg
- source data-2/Histology/cyp+cel HE.jpg
- source data-2/Histology/cyp+cel.jpg
- source data-2/Histology/CYP.jpg
- source data-2/Spleen weights/
- source data-2/Spleen weights/spleen weights.xlsx
- source data-2/WB-original gels/
- source data-2/WB-original gels/AIH models/
- source data-2/WB-original gels/AIH models/AKT1-0.tif
- source data-2/WB-original gels/AIH models/AKT1.tif
- source data-2/WB-original gels/AIH models/GAPDH-0.Tif
- source data-2/WB-original gels/AIH models/GAPDH.Tif
- source data-2/WB-original gels/AIH models/P-AKT1-0.Tif
- source data-2/WB-original gels/AIH models/P-AKT1.Tif
- source data-2/WB-original gels/AIH models/P-PI3K-0.Tif
- source data-2/WB-original gels/AIH models/P-PI3K.Tif
- source data-2/WB-original gels/AIH models/PI3K-0.Tif
- source data-2/WB-original gels/AIH models/PI3K.Tif
- source data-2/WB-original gels/ConA models/
- source data-2/WB-original gels/ConA models/AKT1-0.Tif
- source data-2/WB-original gels/ConA models/AKT1.Tif
- source data-2/WB-original gels/ConA models/GAPDH-0.Tif
- source data-2/WB-original gels/ConA models/GAPDH.Tif
- source data-2/WB-original gels/ConA models/P-AKT1-0.Tif
- source data-2/WB-original gels/ConA models/P-AKT1.Tif
- source data-2/WB-original gels/ConA models/P-PI3K-0.Tif
- source data-2/WB-original gels/ConA models/P-PI3K.Tif
- source data-2/WB-original gels/ConA models/PI3K-0.Tif
- source data-2/WB-original gels/ConA models/PI3K.Tif
