# Supplementary material for: Celastrol Alleviates Autoimmune Hepatitis Through the PI3K/AKT Signaling Pathway Based on Network Pharmacology and Experiments
Source: Front Pharmacol. 2022 Mar 10;13:816350. doi: 10.3389/fphar.2022.816350 (PMC8960436; doi:10.3389/fphar.2022.816350)
Supplement: Supplementary file 3 [file DataSheet4.ZIP › source data-2/Spleen weights/spleen weights.xlsx]

## Sheet: Sheet1
NO.	Control-c (g)	CYP	CYP+Cel	Cel-c
1	0.0885	0.1931	0.1366	0.1089
2	0.0955	0.231	0.1403	0.0998
3	0.08005	0.1841	0.1221	0.1123
4	0.0794	0.1902	0.1189	0.1312
5	0.0877	0.185	0.1265	0.1005
6	0.07751	0.1721	0.1144	0.1118
7		0.1889	0.1298
8		0.1793	0.1311
