# Supplementary material for: Celastrol Alleviates Autoimmune Hepatitis Through the PI3K/AKT Signaling Pathway Based on Network Pharmacology and Experiments
Source: Front Pharmacol. 2022 Mar 10;13:816350. doi: 10.3389/fphar.2022.816350 (PMC8960436; doi:10.3389/fphar.2022.816350)
Supplement: Supplementary file 4 [file DataSheet1.ZIP]

Archive with 6 entries (5 files):
- figure-1/
- figure-1/Figures-02.tif
- figure-1/Figures-03.tif
- figure-1/Figures-04.tif
- figure-1/Figures-05.tif
- figure-1/Figures_画板 1.tif
