# Supplementary material for: Celastrol Alleviates Autoimmune Hepatitis Through the PI3K/AKT Signaling Pathway Based on Network Pharmacology and Experiments
Source: Front Pharmacol. 2022 Mar 10;13:816350. doi: 10.3389/fphar.2022.816350 (PMC8960436; doi:10.3389/fphar.2022.816350)
Supplement: Supplementary file 7 [file DataSheet2.ZIP]

Archive with 5 entries (4 files):
- figure-2/
- figure-2/Figures-06.tif
- figure-2/Figures-07.tif
- figure-2/Figures-08.tif
- figure-2/Figures-09.tif
